# Supplementary material for: Increased awareness and decreased acceptance of genome-editing technology: The impact of the Chinese twin babies
Source: PLoS One. 2020 Sep 18;15(9):e0238128. doi: 10.1371/journal.pone.0238128 (PMC7500613; doi:10.1371/journal.pone.0238128)
Supplement: S1 Table — (XLSX) [file pone.0238128.s002.xlsx]

## Sheet: S1
S1 Table. Summary statistics of pre-registered and survey sample
		2016						2018						2019
Varaiblesc		Pre-registered (March)a			Surveyed sample			Pre-registered (January)a			Surveyed sample			Pre-registered (January)a			Surveyed sample
		n	%		n	%		n	%		n	%		n	%		n	%
Sample size		901198	100		3100	100		1196092	100		1240	100		1215789	100		1543	100
Sex
	Male	351667	39.0222		1550	50		449932	37.6168		620	50		432107	35.5413		772	50.0324
	Female	549531	60.9778		1550	50		746160	62.3832		620	50		783682	64.4587		771	49.9676
Age
	～19	28302	3.14049		0	0		65539	5.47943		0	0		81176	6.67682		0	0
	20～29	197730	21.9408		620	20		307384	25.699		248	20		325910	26.8065		310	20.0907
	30～39	258222	28.6532		620	20		325102	27.1804		248	20		324332	26.6767		309	20.0259
	40～49	227111	25.201		620	20		271916	22.7337		248	20		258419	21.2553		309	20.0259
	50～59	122493	13.5922		620	20		147940	12.3686		248	20		146817	12.0759		309	20.0259
	60〜	67340	7.47228		620	20		78211	6.53888		248	20		79135	6.50894		306	19.8315
Age by sex
Male	～19	10639	1.18054		0	0		26025	2.17584		0	0		31099	2.55793		0	0
	20～29	63042	6.99536		310	10		96593	8.07572		124	10		96847	7.96577		155	10.0454
	30～39	78687	8.73138		310	10		95290	7.96678		124	10		87199	7.17221		155	10.0454
	40～49	92453	10.2589		310	10		107674	9.00215		124	10		96607	7.94603		154	9.98056
	50～59	64325	7.13772		310	10		75071	6.27636		124	10		71237	5.85932		155	10.0454
	60〜	42521	4.71828		310	10		49279	4.12		124	10		49118	4.04001		153	9.91575
Female	～19b	17663	1.95995		0	0		39514	3.30359		0	0		50077	4.11889		0	0
	20～29	134688	14.9454		310	10		210791	17.6233		124	10		229063	18.8407		155	10.0454
	30～39	179535	19.9218		310	10		229812	19.2136		124	10		237133	19.5045		154	9.98056
	40～49	134658	14.9421		310	10		164242	13.7316		124	10		161812	13.3092		155	10.0454
	50～59	58168	6.45452		310	10		72869	6.09226		124	10		75580	6.21654		154	9.98056
	60〜	24819	2.754		310	10		28932	2.41888		124	10		30017	2.46893		153	9.91575
Occupation
	Office clerk (public)	26926	2.9878		109	3.51613		33209	2.77646		42	3.3871		33291	2.73822		49	3.17563
	Management	12944	1.43631		45	1.45161		14609	1.22139		12	0.967742		12836	1.05578		27	1.74984
	Office clerk	132879	14.7447		457	14.7419		160998	13.4603		163	13.1452		162637	13.3771		235	15.2301
	Technical job	96660	10.7257		325	10.4839		126346	10.5632		156	12.5806		125290	10.3052		166	10.7583
	Other office staff	108219	12.0083		369	11.9032		165390	13.8275		159	12.8226		176825	14.5441		194	12.5729
	Business owner	41000	4.5495		183	5.90323		46749	3.90848		68	5.48387		43253	3.55761		105	6.80493
	Freelance	14284	1.585		65	2.09677		16509	1.38024		27	2.17742		15795	1.29916		34	2.2035
	Full time housewife or househusband	170677	18.9389		584	18.8387		208672	17.4461		261	21.0484		206170	16.9577		329	21.3221
	Part time worker	132546	14.7078		418	13.4839		182376	15.2477		164	13.2258		190370	15.6581		191	12.3785
	Student	88087	9.77443		150	4.83871		149726	12.5179		54	4.35484		160228	13.1789		60	3.88853
	Other	30221	3.35343		104	3.35484		36043	3.0134		35	2.82258		34489	2.83676		35	2.26831
	Without an occupation	46755	5.18809		291	9.3871		55465	4.63719		99	7.98387		54605	4.49132		118	7.64744
Location (area)
	Hokkaido	43286	4.80316		180	5.80645		54959	4.59488		51	4.1129		54468	4.48005		75	4.86066
	Tohoku	46644	5.17578		156	5.03226		63747	5.32961		85	6.85484		67260	5.53221		81	5.24951
	Kanto	378276	41.9748		1180	38.0645		484569	40.5127		491	39.5968		485777	39.9557		588	38.1076
	Chubu	137002	15.2022		558	18		186279	15.574		208	16.7742		192318	15.8184		258	16.7207
	Kinki	158140	17.5478		557	17.9677		214175	17.9062		217	17.5		218400	17.9636		290	18.7946
	Chugoku	41909	4.65037		129	4.16129		57236	4.78525		58	4.67742		59224	4.87124		77	4.99028
	Shikoku	19818	2.19907		86	2.77419		26671	2.22985		28	2.25806		27264	2.24249		38	2.46273
	Kyushu	76123	8.44687		254	8.19355		108456	9.06753		102	8.22581		111078	9.13629		136	8.814
Household income (ten thousand yen)
	〜200	63466	7.0424		230	7.41935		86095	7.19802		90	7.25806		87083	7.16267		104	6.74012
	200～400	179103	19.8739		626	20.1935		222917	18.6371		241	19.4355		219892	18.0864		282	18.2761
	400～600	193452	21.4661		675	21.7742		231795	19.3794		265	21.371		229963	18.9147		328	21.2573
	600～800	118867	13.1899		458	14.7742		141583	11.8371		153	12.3387		142025	11.6817		215	13.9339
	800～1000	65978	7.32114		230	7.41935		77919	6.51447		93	7.5		78249	6.43607		115	7.45301
	1000～1200	32060	3.55749		123	3.96774		38600	3.22718		58	4.67742		38892	3.19891		65	4.21257
	1200～1500	16710	1.8542		76	2.45161		19721	1.64879		24	1.93548		19521	1.60562		33	2.13869
	1500～2000	8242	0.91456		38	1.22581		9724	0.812981		12	0.967742		9698	0.797671		18	1.16656
	2000〜	4935	0.547604		28	0.903226		6020	0.503306		7	0.564516		5966	0.49071		19	1.23137
	Do not know, NA	218385	24.2327		616	19.871		361718	30.2417		297	23.9516		384500	31.6256		364	23.5904
Personal income (ten thousand yen)
	〜200	353279	39.201		1205	38.871		430662	36.0058		459	37.0161		432101	35.5408		550	35.6448
	200～400	190862	21.1787		667	21.5161		240861	20.1373		249	20.0806		246591	20.2824		303	19.6371
	400～600	100637	11.167		392	12.6452		122022	10.2017		166	13.3871		120508	9.91192		201	13.0266
	600～800	42512	4.71728		202	6.51613		48638	4.06641		58	4.67742		46442	3.81991		99	6.41607
	800～1000	17928	1.98935		75	2.41935		20339	1.70045		31	2.5		19434	1.59847		46	2.98121
	1000～1200	7234	0.802709		30	0.967742		8317	0.695348		13	1.04839		7952	0.654061		13	0.842515
	1200～1500	3210	0.356193		14	0.451613		3693	0.308756		6	0.483871		3558	0.292649		9	0.583279
	1500～2000	1583	0.175655		10	0.322581		1778	0.148651		5	0.403226		1691	0.139087		5	0.324044
	2000〜	1289	0.143032		7	0.225806		1545	0.129171		0	0		1450	0.119264		7	0.453662
	Do not know, NA	182664	20.269		498	16.0645		318237	26.6064		253	20.4032		336062	27.6415		310	20.0907
a Monitors are requested to register their responding devices. Our survey of year 2016 was only annouced to the PC monitors, and surveys of year 2018 and 2019 were sent to both PC monitors and smartphone monitors.
b Summary statistics of pre-registerd sample include sample under 19 years old, while they are not included in the call of our survey respondents.
c These variables are provided by the research company as a basic information, so the questions are not shown in our survey questionnaire (S1 Text)
