# Supplementary material for: Increased awareness and decreased acceptance of genome-editing technology: The impact of the Chinese twin babies
Source: PLoS One. 2020 Sep 18;15(9):e0238128. doi: 10.1371/journal.pone.0238128 (PMC7500613; doi:10.1371/journal.pone.0238128)
Supplement: S3 Table — (XLSX) [file pone.0238128.s004.xlsx]

## Sheet: S3
S3 Table. Summary statistics of survey sample: ‘Not being aware’ and ‘Being aware’a
		2016								2018								2019
Variablesb		Total			Not being awarec		Being awarec			Total			Not being awarec		Being awarec			Total			Not being awarec		Being awarec
		n	%		n	%	n	%		n	%		n	%	n	%		n	%		n	%	n	%
Sex
	Male	1550	50		1117	63.49	433	63.49		620	50		340	41.56	280	66.35		772	50.0324		344	39.72	428	63.22
	Female	1550	50		1301	36.51	249	36.51		620	50		478	58.44	142	33.65		771	49.9676		522	60.28	249	36.78
Age
	20～29	620	20		471	19.48	149	21.84		248	20		169	20.66	79	18.72		310	20.0907		195	22.51	115	16.99
	30～39	620	20		489	20.23	131	19.2		248	20		174	21.27	74	17.54		309	20.0259		193	22.28	116	17.14
	40～49	620	20		507	20.97	113	16.57		248	20		172	21.03	76	18.01		309	20.0259		194	22.4	115	16.98
	50～59	620	20		490	20.26	130	19.06		248	20		157	19.19	91	21.57		309	20.0259		149	17.21	160	23.63
	60〜	620	20		461	19.07	159	23.32		248	20		146	17.85	102	24.17		306	19.8315		135	15.59	171	25.26
Age by sex
Male
	20～29	310	10		222	9.18	88	12.9		124	10		72	8.8	52	12.32		155	10.0454		83	9.58	72	10.64
	30～39	310	10		225	9.31	85	12.46		124	10		73	8.92	51	12.09		155	10.0454		83	9.58	72	10.64
	40～49	310	10		241	9.97	69	10.12		124	10		71	8.68	53	12.56		154	9.98056		77	8.89	77	11.37
	50～59	310	10		224	9.26	86	12.61		124	10		67	8.19	57	13.51		155	10.0454		54	6.24	101	14.92
	60〜	310	10		205	8.48	105	15.4		124	10		57	6.97	67	15.88		153	9.91575		47	5.43	106	15.66
Female
	20～29	310	10		249	10.3	61	8.94		124	10		97	11.86	27	6.4		155	10.0454		112	12.93	43	6.35
	30～39	310	10		264	10.92	46	6.74		124	10		101	12.35	23	5.45		154	9.98056		110	12.7	44	6.5
	40～49	310	10		266	11	44	6.45		124	10		101	12.35	23	5.45		155	10.0454		117	13.51	38	5.61
	50～59	310	10		266	11	44	6.45		124	10		90	11	34	8.06		154	9.98056		95	10.97	59	8.71
	60〜	310	10		256	10.59	54	7.92		124	10		89	10.88	35	8.29		153	9.91575		88	10.16	65	9.6
Occupation
	Office clerk (public)	109	3.51613		73	3.02	36	5.28		42	3.3871		17	2.08	25	5.92		49	3.17563		21	2.42	28	4.14
	Management	45	1.45161		29	1.2	16	2.35		12	0.967742		4	0.49	8	1.9		27	1.74984		14	1.62	13	1.92
	Office clerk	457	14.7419		357	14.76	100	14.66		163	13.1452		103	12.59	60	14.22		235	15.2301		130	15.01	105	15.51
	Technical job	325	10.4839		234	9.68	91	13.34		156	12.5806		88	10.76	68	16.11		166	10.7583		77	8.89	89	13.15
	Other office staff	369	11.9032		293	12.12	76	11.14		159	12.8226		115	14.06	44	10.43		194	12.5729		103	11.89	91	13.44
	Business owner	183	5.90323		129	5.33	54	7.92		68	5.48387		38	4.65	30	7.11		105	6.80493		43	4.97	62	9.16
	Freelance	65	2.09677		52	2.15	13	1.91		27	2.17742		10	1.22	17	4.03		34	2.2035		12	1.39	22	3.25
	Full time housewife or househusband	584	18.8387		498	20.6	86	12.61		261	21.0484		202	24.69	59	13.98		329	21.3221		220	25.4	109	16.1
	Part time worker	418	13.4839		355	14.68	63	9.24		164	13.2258		136	16.63	28	6.64		191	12.3785		135	15.59	56	8.27
	Student	150	4.83871		93	3.85	57	8.36		54	4.35484		26	3.18	28	6.64		60	3.88853		37	4.27	23	3.4
	Other	104	3.35484		80	3.31	24	3.52		35	2.82258		20	2.44	15	3.55		35	2.26831		18	2.08	17	2.51
	Without an occupation	291	9.3871		225	9.31	66	9.68		99	7.98387		59	7.21	40	9.48		118	7.64744		56	6.47	62	9.16
Location (area)
	Hokkaido	180	5.80645		138	5.71	42	6.16		51	4.1129		35	4.28	16	3.79		75	4.86066		45	5.2	30	4.43
	Tohoku	156	5.03226		119	4.92	37	5.43		85	6.85484		53	6.48	32	7.58		81	5.24951		45	5.2	36	5.32
	Kanto	1180	38.0645		921	38.09	259	37.98		491	39.5968		311	38.02	180	42.65		588	38.1076		317	36.61	271	40.03
	Chubu	558	18		448	18.53	110	16.13		208	16.7742		152	18.58	56	13.27		258	16.7207		164	18.94	94	13.88
	Kinki	557	17.9677		429	17.74	128	18.77		217	17.5		134	16.38	83	19.67		290	18.7946		159	18.36	131	19.35
	Chugoku	129	4.16129		107	4.43	22	3.23		58	4.67742		38	4.65	20	4.74		77	4.99028		44	5.08	33	4.87
	Shikoku	86	2.77419		75	3.1	11	1.61		28	2.25806		21	2.57	7	1.66		38	2.46273		18	2.08	20	2.95
	Kyushu	254	8.19355		181	7.49	73	10.7		102	8.22581		74	9.05	28	6.64		136	8.814		74	8.55	62	9.16
Household income (ten thousand yen)
	〜200	230	7.41935		177	7.32	53	7.77		90	7.25806		60	7.33	30	7.11		104	6.74012		58	6.7	46	6.79
	200～400	626	20.1935		512	21.17	114	16.72		241	19.4355		161	19.68	80	18.96		282	18.2761		177	20.44	105	15.51
	400～600	675	21.7742		540	22.33	135	19.79		265	21.371		178	21.76	87	20.62		328	21.2573		177	20.44	151	22.3
	600～800	458	14.7742		347	14.35	111	16.28		153	12.3387		104	12.71	49	11.61		215	13.9339		105	12.12	110	16.25
	800～1000	230	7.41935		173	7.15	57	8.36		93	7.5		50	6.11	43	10.19		115	7.45301		56	6.47	59	8.71
	1000～1200	123	3.96774		83	3.43	40	5.87		58	4.67742		29	3.55	29	6.87		65	4.21257		21	2.42	44	6.5
	1200～1500	76	2.45161		55	2.27	21	3.08		24	1.93548		10	1.22	14	3.32		33	2.13869		10	1.15	23	3.4
	1500～2000	38	1.22581		22	0.91	16	2.35		12	0.967742		6	0.73	6	1.42		18	1.16656		9	1.04	9	1.33
	2000〜	28	0.903226		15	0.62	13	1.91		7	0.564516		4	0.49	3	0.71		19	1.23137		7	0.81	12	1.77
	Do not know, NA	616	19.871		494	20.43	122	17.89		297	23.9516		216	26.41	81	19.19		364	23.5904		246	28.41	118	17.43
Personal income (ten thousand yen)
	〜200	1205	38.871		997	41.23	208	30.5		459	37.0161		325	39.73	134	31.75		550	35.6448		339	39.15	211	31.17
	200～400	667	21.5161		527	21.79	140	20.53		249	20.0806		165	20.17	84	19.91		303	19.6371		171	19.75	132	19.5
	400～600	392	12.6452		278	11.5	114	16.72		166	13.3871		86	10.51	80	18.96		201	13.0266		90	10.39	111	16.4
	600～800	202	6.51613		134	5.54	68	9.97		58	4.67742		31	3.79	27	6.4		99	6.41607		35	4.04	64	9.45
	800～1000	75	2.41935		50	2.07	25	3.67		31	2.5		16	1.96	15	3.55		46	2.98121		17	1.96	29	4.28
	1000～1200	30	0.967742		19	0.79	11	1.61		13	1.04839		6	0.73	7	1.66		13	0.842515		1	0.12	12	1.77
	1200～1500	14	0.451613		11	0.45	3	0.44		6	0.483871		2	0.24	4	0.95		9	0.583279		3	0.35	6	0.89
	1500～2000	10	0.322581		4	0.17	6	0.88		5	0.403226		2	0.24	3	0.71		5	0.324044		2	0.23	3	0.44
	2000〜	7	0.225806		2	0.08	5	0.73		0	0		0	0	0	0		7	0.453662		3	0.35	4	0.59
	Do not know, NA	498	16.0645		396	16.38	102	14.96		253	20.4032		185	22.62	68	16.11		310	20.0907		205	23.67	105	15.51
Number of respondents		3100			2418		682			1240			818		422			1543			866		677
a Standard deviations are shown in parentheses.
b These variables are provided by the research company as basic information for their pre-registration sample, so the questions are not shown in our survey questionnaire.
c "Being aware" corresponds to respondents who are "very knowledgeable", "have some information" or "have heard of it" in Q3 (S1 Text), while "Not being aware" includes respondents who know "nothing at all" or "not much" in Q3 (S1 Text) a s well as "Do not remember" in Q4 (S1 Text).
