# Supplementary material for: Increased awareness and decreased acceptance of genome-editing technology: The impact of the Chinese twin babies
Source: PLoS One. 2020 Sep 18;15(9):e0238128. doi: 10.1371/journal.pone.0238128 (PMC7500613; doi:10.1371/journal.pone.0238128)
Supplement: S4 Table — (XLSX) [file pone.0238128.s005.xlsx]

## Sheet: S4 Table
S4 Table. Summary statistics of respondents included in multinomial logit analysis
Variable		Variable definition	2016		2018		2019
			Mean	Std. dev.	Mean	Std. dev.	Mean	Std. dev.
Media contents dummy
	c_tech	Explanation of the technology itself	0.388563	0.487781	0.191943	0.394296	0.165192	0.371628
	c_breed	Application to fishery or agricultural breeding technology	0.307918	0.461971	0.239337	0.427185	0.202065	0.401837
	c_risk	Explanation of the risks of technology adoption	0.111437	0.314903	0.0734597	0.261199	0.079646	0.270944
	c_medical	Medical applications of the technology	0.183284	0.387184	0.322275	0.467902	0.284661	0.451586
	c_embryo	Application to fertilized human eggs	NAa		0.158768	0.365893	0.255162	0.436274
	c_others	Others	0.0087977	0.0934508	0.014218	0.118529	0.0132743	0.114531
Individual characteristics
	age	Age in years	44.7038	14.7855	46.1232	14.5659	46.948	14.111
	d_male	Sex dummy	0.634897	0.481812	0.663507	0.473071	0.632	0.482817
		1 if male，0 if female
	d_univ	Dummy for university graduates	0.690616	0.462579	0.618483	0.486335	0.561	0.496696
		1 if university/college graduate or postgraduate level, 0 otherwise
	d_bio	Dummy for "studied biology at school"	0.793255	0.405268	0.770142	0.421241	0.734	0.441918
		1 if studied biology in high school or higher, 0 otherwise
	breed_k	Knolwedge about breeding technologyb	5.53226	2.17373	5.21564	2.5171	5.309	2.526
	social_aware	Awareness of indicated social problemsc	NAa		3.71643	0.682917	3.836	0.666589
	tech_aware	Awareness of indicated technologiesc	NAa		3.85051	0.627079	3.889	0.577921
a We had not prepared these options or questions for the 2016 survey.
b We presented eight breeding technologies to the respondents. This number indicates the number of these eight breeding technologies the respondent says he or she "has heard of", "has some information about" or "is very knowledgeable about" (Q6 in S1 Text).
c Average of the answer of all the social problrems (Q1 in S1 Text) or technologies (Q2 in S1 Text).
