# Supplementary material for: Increased awareness and decreased acceptance of genome-editing technology: The impact of the Chinese twin babies
Source: PLoS One. 2020 Sep 18;15(9):e0238128. doi: 10.1371/journal.pone.0238128 (PMC7500613; doi:10.1371/journal.pone.0238128)
Supplement: S5 Table — (XLSX) [file pone.0238128.s006.xlsx]

## Sheet: DEFINITIION
VARIABLE NAME		DEFINITION
id		Respondent IDs
year		Survey year
sexagegroup		1: male 20s; 2: male 30s; 3: male 40s; 4: male 50s; 5: male 60s; 6: female 20s; 7: female 30s; 8: female 40s; 9: female 50s; 10: female 60s
	age	Age in years
	sex	1: Male; 2: Female
occupation		1: Office clerk (public); 2: Management; 3: Office clerk; 4: Technical job; 5: Other office staff; 6: Business owner; 7: Freelance; 8: Full time housewife or househusband; 9: Part time worker; 10: Student; 11: Other; 12: Without an occupation
location		Location (area) 1: Hokkaido; 2: Tohoku; 3: Kanto; 4: Chubu; 5: Kinki; 6: Chugoku; 7: Shikoku; 8: Kyushu
hincome		Household income (ten thousand yen) 1: -200; 2: 200-400; 3: 400-600; 4: 600-800; 5: 800-1000; 6: 1000-1200; 7: 1200-1500; 8: 1500-2000; 9: 2000-; 10: Do not know
pincome		Personal income (ten thousand yen) 1: -200; 2: 200-400; 3: 400-600; 4: 600-800; 5: 800-1000; 6: 1000-1200; 7: 1200-1500; 8: 1500-2000; 9: 2000-; 10: Do not know
d_include		Dummy variable which is those who replied “very knowledgeable,” “know some,” or “have heard” about genome-editing technology in Q3. Any who replied “Do not remember” in the following Q4 were also excluded.
d_aware		Dummy for awareness of genome-editing technology (1: “very knowledgeable,” “know some information,” or “have heard of it”; 0: Otherwise)
	q3	Knowledge about genome editing technology (1: Nothing at all; 2: Not much; 3: Have heard of it; 4: Know some information; 5: Very knowledgeable)
c_tech		Dummy for the most impressive media content for genome-editing technology (1: applicable; 0: otherwise) : Explanation of the technology itself
c_breed		: Application to fishery or agricultural breeding technology
c_risk		: Explanation of the risk of technology adoption
c_medical		: Medical application of the technology
c_embryo		: Application to fertilized human eggs [2018, 2019 only]
c_others		: Others
	q4	The most suitable description of you genome editing technology knowledge gained from media coverage (1: Explanation of the technology itself; 2: Application to fishery or agricultural breeding technology; 3: Explanation of the risks of technology adoption; 4: Medical applications of the technology; 5: Application to fertilized human eggs [2018, 2019 only]; 6: Others; 7: Do not remember)
attitude		An overall supportive and unsupportive attitude toward the technology (1: Neutral; 2: Negative; 3: Positive) - We classified, as being “Positive” about the technology, those who gave “look forward to its adoption” a higher Likert mark than to “a little worried.” Those who gave a lower mark to it were classified as being “Negative.” Those giving the two an equal Likert score were “Neutral”.
	q5s1_2016	[In a 2016 survey] Most closely match your impression when you first heard the words, or explanation of, genome editing technology (1: Interesting (or impressive); 2: Amazed by this technological advancement; 3: Looking forward to its adoption; 4: Worried about its adoption; 5: Concerned about its side effects or unknown effects; 6: Concerned about ethical issues (2018, 2019 only); 7: Do not unde…
	q5s2_2016	: Second best match
	q5s3_2016	: Third best match
	q5s1	[In 2018 and 2019 surveys] Evaluation each of the impressions on a following four-point Likert scale when you first heard the words, or explanation of, genome editing technology (1: Strongly disagree; 2: Disagree; 3: Somewhat agree; 4: Strongly agree) : Interesting (or impressive)
	q5s2	: Amazed by this technological advancement
	q5s3	: Looking forward to its adoption
	q5s4	: Worried about its adoption
	q5s5	: Concerned about its side or unknown effects
	q5s6	: Concerned about ethical issues
	q5s7	: Do not understand the reason for its adoption
	q5s8	: Complicated explanation
	q5s9	: Other
breed_k		Knolwedge about breeding technology - This number indicates the number of eight breeding technologies (q6s1-q6s8) the respondent says he or she "has heard of", "has some information about" or "is very knowledgeable about".
	q6s1	Knolwedge about breeding technologies (1: Nothing at all; 2: Not much; 3: Have heard of it; 4: Know some information; 5: Very knowledgeable) : Adoption research
	q6s2	: Pure line selection
	q6s3	: Cross breeding
	q6s4	: Mutation breeding
	q6s5	: Accelerate generation
	q6s6	: DNA markers
	q6s7	: Genetic modification
	q6s8	: Genome analysis
d_male		Sex dummy (1: Male; 0: Female)
d_bio		Dummy for studying biology (1: Studied biology in high school or higher; 0: Otherwise)
	q7	Studying biology (1: None; 2: High school level; 3: University level; 4: Postgraduate level)
d_univ		Dummy for university graduates (1: University/college graduate or postgraduate level; 0: Otherwise)
	q8	Highest level of education (1: Junior high school graduate; 2: High school graduate; 3: Junior college or vocational or special school graduate; 4: Dropped out of university (Some university classes); 5: University or college graduate; 6: Graduate school graduate; 7: Others)
social_aware		Awareness of indicated social problems - Average of the answer of all the social problrems (q1s1-q1s12).
	q1s1	[In 2018 and 2019 surveys] Importance of the social problem in Japan (1: not at all, 2: Not not important, 3: Cannot decide, 4: Important; 5: Very important) : Fishery, Agiruclture, and Food production
	q1s2	: Impact of climate change on agriculture and fishery production
	q1s3	: Declining birthrate and support for child bearing
	q1s4	: Disaster prevention
	q1s5	: Aging population and support for senior citizens
	q1s6	: Food safey and food security
	q1s7	: CO2 and climate change
	q1s8	: Rural development in Japan
	q1s9	: Depopulation in rural Japan
	q1s10	: Immigration
	q1s11	: Social security problem
	q1s12	: Diplomatic problem
tech_aware		Awareness of indicated technologies - Average of the answer of all the technologies (q2s1-q2s12).
	q2s1	[In 2018 and 2019 surveys] Necessity to promote technology development in Japan (1: Do not promote; 2: Should not promote; 3: Cannot decide; 4: Should promote; 5: Promote) : Earthquake resistance and disaster prevention
	q2s2	: Biotechnology in food production (i.e., genome editinggenetic engineering)
	q2s3	: Regenerative organ medicine
	q2s4	: Robotic technology
	q2s5	: Climate change simulations
	q2s6	: Driver safety
	q2s7	: AI technology applications
	q2s8	: Less nature-dependent technology of fishery production
	q2s9	: Technology takeover
	q2s10	: Medical appilication for genetic information
	q2s11	: Space development
	q2s12	: Ocean development

## Sheet: DATA
id	year	sexagegroup	age	sex	occupation	location	hincome	pincome	d_include	d_aware	q3	c_tech	c_breed	c_risk	c_medical	c_embryo	c_others	q4	attitude	q5s1_2016	q5s2_2016	q5s3_2016	q5s1	q5s2	q5s3	q5s4	q5s5	q5s6	q5s7	q5s8	q5s9	breed_k	q6s1	q6s2	q6s3	q6s4	q6s5	q6s6	q6s7	q6s8	d_male	d_bio	q7	d_univ	q8	social_aware	q1s1	q1s2	q1s3
20160001	2016	4	50	1	5	3	3	3	0	0	2																														1	0	1	0	2
20160002	2016	2	36	1	11	3			0	0	1																														1	0	1	1	5
20160003	2016	6	26	2	5	1	10	2	1	1	4	0	1	0	0		0	2	3	2	3	4										8	4	4	4	4	4	3	3	3	0	1	3	1	5
20160004	2016	1	26	1	7	4	3	3	0	0	1																														1	0	1	0	4
20160005	2016	1	26	1	3	7	6	2	0	0	2																														1	1	2	1	5
20160006	2016	10	64	2	8	3	8	1	0	0	1																														0	0	1	0	2
20160007	2016	2	32	1	5	8	2	2	0	0	2																														1	1	2	0	2
20160008	2016	8	47	2	8	5	4	1	0	0	1																														0	0	1	1	5
20160009	2016	8	46	2	8	3	3	1	1	1	4	0	1	0	0		0	2	2	2	4	7										8	5	3	4	5	4	3	5	4	0	1	2	0	3
20160010	2016	7	35	2	7	3	9	4	0	0	2																														0	1	2	0	4
20160011	2016	3	40	1	12	1	1	1	0	0	2																														1	1	2	0	2
20160012	2016	3	44	1	1	6	3	3	0	1	3							7																							1	0	1	1	6
20160013	2016	7	37	2	8	3	7	1	0	0	1																														0	1	2	1	5
20160014	2016	2	37	1	1	8	4	4	0	0	1																														1	1	3	0	2
20160015	2016	5	64	1	12	3	3	3	0	0	2																														1	1	2	0	2
20160016	2016	8	45	2	8	3	10	1	0	0	2																														0	0	1	1	5
20160017	2016	7	31	2	3	5	2	2	1	1	3	1	0	0	0		0	1	2	2	5	4										5	1	1	3	3	2	3	4	3	0	1	2	0	2
20160018	2016	8	40	2	8	7			0	0	1																														0	1	2	1	5
20160019	2016	10	64	2	8	5	2	1	0	0	2																														0	0	1	0	2
20160020	2016	3	42	1	4	3			0	0	1																														1	1	2	1	6
20160021	2016	8	46	2	9	5	10	1	0	0	2																														0	0	1	1	5
20160022	2016	2	36	1	3	4	3	3	0	0	2																														1	1	2	1	5
20160023	2016	10	62	2	8	3	3	1	0	0	2																														0	1	2	1	5
20160024	2016	9	54	2	3	5			0	0	1																														0	0	1	0	2
20160025	2016	8	42	2	9	3	5	1	0	0	1																														0	0	1	1	5
20160026	2016	4	57	1	8	1	3	1	0	1	3							7																							1	1	2	1	5
20160027	2016	10	62	2	9	3	9	1	0	0	2																														0	1	2	1	5
20160028	2016	2	39	1	3	3	2	2	0	0	2																														1	1	2	1	5
20160029	2016	10	64	2	8	8	10	10	1	1	3	0	1	0	0		0	2	3	1	2	3										0	1	1	1	1	1	1	1	1	0	0	1	0	2
20160030	2016	1	27	1	12	3	2	1	0	0	1																														1	1	2	0	3
20160031	2016	2	33	1	4	2	5	3	0	0	2																														1	0	1	1	5
20160032	2016	5	66	1	12	5	3	2	0	0	1																														1	1	2	1	5
20160033	2016	5	63	1	1	5	3	3	0	0	2																														1	1	2	1	5
20160034	2016	7	38	2	7	6	4	1	0	0	2																														0	1	2	1	5
20160035	2016	3	40	1	5	4	3	2	0	0	1																														1	0	1	0	2
20160036	2016	5	65	1	7	3	10	10	0	0	1																														1	0	1	1	5
20160037	2016	5	68	1	6	6			0	0	2																														1	1	2	1	5
20160038	2016	2	37	1	3	3	4	3	0	0	2																														1	1	2	0	2
20160039	2016	10	61	2	8	3	2	1	0	0	2																														0	1	2	1	5
20160040	2016	10	65	2	9	3	4	4	0	0	1																														0	0	1	1	5
20160041	2016	8	44	2	3	3	7	2	1	1	3	0	1	0	0		0	2	3	3	2	1										4	1	1	3	3	1	1	3	3	0	1	2	0	2
20160042	2016	8	47	2	9	5	5	1	0	0	1																														0	1	4	0	2
20160043	2016	2	37	1	3	5	4	3	1	1	3	1	0	0	0		0	1	3	1	3	5										0	1	1	1	1	1	1	1	1	1	1	2	1	5
20160044	2016	8	44	2	9	4	4	1	0	0	1																														0	0	1	0	2
20160045	2016	4	52	1	3	3	10	10	0	0	1																														1	0	1	1	5
20160046	2016	5	64	1	11	6	4	4	0	0	1																														1	0	1	1	5
20160047	2016	3	47	1	12	3	1	1	0	1	3							7																							1	1	2	0	2
20160048	2016	9	58	2	11	1	4	1	0	0	1																														0	0	1	0	2
20160049	2016	1	23	1	10	5	2	2	1	1	3	1	0	0	0		0	1	3	1	3	2										7	3	2	3	3	3	3	4	4	1	1	3	1	6
20160050	2016	5	60	1	4	6	1	1	0	0	1																														1	1	2	0	2
20160051	2016	8	41	2	8	3	1	1	0	0	2																														0	0	1	0	2
20160052	2016	3	40	1	3	3	7	6	0	1	3							7																							1	1	2	1	6
20160053	2016	5	63	1	5	3	3	3	0	0	1																														1	0	1	1	5
20160054	2016	3	43	1	7	5	2	2	0	0	2																														1	1	2	0	2
20160055	2016	4	51	1	5	6	4	4	1	1	5	1	0	0	0		0	1	2	1	4	8										8	4	4	5	4	4	5	4	4	1	1	2	0	2
20160056	2016	2	39	1	5	3	4	3	0	0	1																														1	1	2	0	2
20160057	2016	5	65	1	2	7	2	2	0	0	2																														1	0	1	0	2
20160058	2016	3	42	1	2	5	6	6	0	0	2																														1	0	1	1	5
20160059	2016	2	30	1	9	4			0	0	1																														1	0	1	0	2
20160060	2016	9	51	2	9	1	4	1	0	0	1																														0	1	2	0	2
20160061	2016	9	55	2	8	5	4	1	0	0	1																														0	1	2	1	5
20160062	2016	6	25	2	9	4	10	1	1	1	3	1	0	0	0		0	1	3	1	2	3										5	2	2	4	4	2	3	4	3	0	1	2	0	2
20160063	2016	7	35	2	5	4	3	2	0	0	2																														0	0	1	0	3
20160064	2016	10	64	2	9	3	3	1	0	1	3							7																							0	0	1	0	2
20160065	2016	10	61	2	8	3	10	10	0	0	1																														0	0	1	1	6
20160066	2016	3	47	1	9	4	10	10	0	0	1																														1	0	1	1	6
20160067	2016	8	41	2	8	1	4	1	0	0	1																														0	1	2	0	4
20160068	2016	3	49	1	5	5	3	2	0	1	3							7																							1	1	2	1	5
20160069	2016	1	28	1	5	3			1	1	3	1	0	0	0		0	1	3	1	3	4										2	2	2	3	3	2	2	2	2	1	1	3	1	5
20160070	2016	3	41	1	4	1	2	2	0	0	1																														1	0	1	0	2
20160071	2016	2	39	1	3	2	3	3	0	0	1																														1	0	1	1	5
20160072	2016	4	56	1	11	8	3	2	1	1	3	0	0	0	1		0	4	1	7	1	5										1	2	2	2	3	2	2	2	2	1	1	2	0	2
20160073	2016	6	24	2	10	3	1	1	0	0	1																														0	1	3	1	5
20160074	2016	4	59	1	6	2	1	1	0	0	1																														1	0	1	0	2
20160075	2016	9	54	2	3	3	10	10	0	0	1																														0	1	2	0	3
20160076	2016	6	28	2	8	5	4	2	0	1	4							7																							0	1	3	1	5
20160077	2016	5	61	1	9	5	2	1	0	0	1																														1	0	1	0	2
20160078	2016	4	55	1	4	4	2	2	0	0	2																														1	0	1	0	2
20160079	2016	7	39	2	8	4	3	1	0	0	1																														0	0	1	0	3
20160080	2016	1	29	1	7	4	3	3	0	0	2																														1	0	1	1	5
20160081	2016	4	56	1	1	1	5	4	0	0	1																														1	1	2	1	5
20160082	2016	10	67	2	9	8	10	1	1	1	3	1	0	0	0		0	1	1	8	2	7										8	3	3	3	3	3	3	4	3	0	0	1	0	2
20160083	2016	4	51	1	4	3	1	1	0	0	2																														1	1	2	1	5
20160084	2016	1	21	1	10	8	10	10	0	0	1																														1	0	1	1	5
20160085	2016	5	68	1	11	2	2	2	0	0	2																														1	0	1	0	2
20160086	2016	2	31	1	5	8	5	5	1	1	3	1	0	0	0		0	1	3	3	5	2										4	2	2	3	3	2	2	3	3	1	1	2	1	5
20160087	2016	10	64	2	8	3	6	1	0	0	2																														0	1	2	1	5
20160088	2016	2	38	1	12	3	2	1	1	1	3	1	0	0	0		0	1	2	5	4	2										8	3	3	3	3	3	3	4	3	1	1	2	1	5
20160089	2016	5	65	1	12	4	2	2	0	0	2																														1	1	4	1	5
20160090	2016	4	56	1	5	1	5	5	0	0	1																														1	1	2	0	3
20160091	2016	6	28	2	5	3	1	1	0	0	1																														0	0	1	1	5
20160092	2016	9	53	2	6	8	4	4	0	0	1																														0	0	1	1	5
20160093	2016	2	30	1	1	1	3	3	0	0	1																														1	1	2	0	2
20160094	2016	4	50	1	4	3	3	3	0	0	1																														1	0	1	1	5
20160095	2016	10	66	2	8	3	2	1	1	1	3	0	0	0	1		0	4	3	2	5	3										6	3	3	3	2	3	2	3	3	0	0	1	0	2
20160096	2016	5	66	1	11	3	10	10	0	0	1																														1	0	1	0	2
20160097	2016	6	26	2	1	5			0	0	1																														0	0	1	0	3
20160098	2016	10	65	2	9	5	2	1	1	1	3	1	0	0	0		0	1	2	2	4	3										8	3	3	4	4	4	3	4	3	0	0	1	1	5
20160099	2016	9	53	2	8	6	1	1	0	0	1																														0	0	1	0	2
20160100	2016	3	43	1	12	8	1	1	0	0	2																														1	1	2	1	5
20160101	2016	2	32	1	12	3	10	1	0	0	1																														1	0	1	0	1
20160102	2016	4	56	1	5	4	6	4	0	0	1																														1	1	3	1	6
20160103	2016	5	60	1	3	5	10		0	1	3							7																							1	1	2	1	5
20160104	2016	5	62	1	12	3	1	1	1	1	3	0	1	0	0		0	2	3	1	2	3										6	3	3	4	4	2	2	4	4	1	1	2	1	5
20160105	2016	10	65	2	6	3	2	2	0	0	1																														0	1	2	0	2
20160106	2016	4	55	1	5	3	3	3	1	1	3	0	0	1	0		0	3	2	8	5	4										3	1	1	1	3	1	1	3	3	1	1	2	0	4
20160107	2016	5	66	1	11	3	4	3	1	1	4	0	0	0	1		0	4	3	1	3	5										7	4	4	4	4	4	1	4	4	1	1	2	1	5
20160108	2016	10	65	2	8	5	4	1	1	1	3	1	0	0	0		0	1	1	2	1	8										6	2	3	3	3	3	2	3	3	0	1	2	1	5
20160109	2016	8	43	2	8	6	5	1	1	1	3	1	0	0	0		0	1	3	1	2	3										7	3	3	4	2	3	3	3	3	0	1	2	1	5
20160110	2016	10	65	2	8	3	3	1	1	1	3	0	1	0	0		0	2	2	4	5	2										6	2	3	3	4	3	2	4	3	0	1	2	1	5
20160111	2016	5	65	1	11	5	2	2	0	1	3							7																							1	0	1	0	2
20160112	2016	4	55	1	5	1	3	3	0	0	1																														1	0	1	0	3
20160113	2016	2	35	1	5	5	10	3	1	1	3	0	0	1	0		0	3	3	1	2	3										0	1	2	2	2	2	2	2	2	1	1	2	1	5
20160114	2016	5	60	1	5	3	5	5	0	0	1																														1	0	1	0	1
20160115	2016	4	57	1	12	2	1	1	0	0	2																														1	1	2	0	4
20160116	2016	9	56	2	8	4	3	1	0	0	1																														0	0	1	0	2
20160117	2016	10	65	2	8	3	5	1	0	0	1																														0	1	2	0	3
20160118	2016	5	63	1	3	3			0	0	2																														1	1	2	1	5
20160119	2016	9	51	2	12	6	10	1	0	0	1																														0	1	2	1	5
20160120	2016	1	25	1	5	4	2	2	1	1	4	0	1	0	0		0	2	3	1	2	3										8	4	4	4	4	4	5	4	4	1	1	2	0	2
20160121	2016	5	65	1	9	4	1	1	1	1	3	0	0	1	0		0	3	2	4	5	7										7	3	3	3	1	3	3	3	3	1	1	2	0	2
20160122	2016	7	30	2	12	6			0	0	1																														0	0	1	0	2
20160123	2016	4	59	1	3	4	4	3	0	0	2																														1	1	2	0	2
20160124	2016	4	50	1	4	3	4	4	0	0	2																														1	1	3	1	6
20160125	2016	8	40	2	9	5	5	1	0	0	2																														0	0	1	1	5
20160126	2016	9	54	2	9	3	6	1	0	0	1																														0	0	1	1	5
20160127	2016	2	37	1	4	4	2	2	0	0	1																														1	0	1	0	2
20160128	2016	8	47	2	12	3			0	0	2																														0	0	1	0	2
20160129	2016	1	22	1	10	3	1	1	1	1	3	0	0	1	0		0	3	2	4	5	2										8	3	3	3	3	3	3	3	3	1	1	3	1	5
20160130	2016	3	46	1	6	4	3	3	1	1	4	1	0	0	0		0	1	3	1	2	3										8	4	5	5	4	4	5	3	3	1	1	3	1	5
20160131	2016	2	39	1	4	4	3	3	0	0	1																														1	0	1	0	2
20160132	2016	7	34	2	8	3	4	1	0	1	5							7																							0	1	2	1	5
20160133	2016	10	67	2	8	4	2	10	0	0	1																														0	1	3	1	5
20160134	2016	9	59	2	12	8	7	6	0	0	1																														0	1	2	0	2
20160135	2016	3	49	1	4	5	4	4	0	0	1																														1	1	2	1	5
20160136	2016	9	57	2	8	8	7	10	0	0	1																														0	1	2	0	3
20160137	2016	3	43	1	7	5	3	3	1	1	3	0	0	0	1		0	4	3	5	3	1										7	3	3	3	3	1	3	4	3	1	1	2	0	4
20160138	2016	6	29	2	8	4	3	1	0	0	1																														0	0	1	0	2
20160139	2016	10	61	2	2	1	5	2	0	0	1																														0	1	2	1	5
20160140	2016	10	64	2	12	6	1	1	0	0	1																														0	1	2	0	2
20160141	2016	6	22	2	10	8		1	0	0	1																														0	1	3	1	5
20160142	2016	6	26	2	10	3	1	1	0	1	3							7																							0	1	2	1	5
20160143	2016	5	66	1	3	3	4	3	0	0	2																														1	1	2	1	5
20160144	2016	4	50	1	4	2	3	3	0	0	1																														1	1	2	0	3
20160145	2016	9	53	2	8	3	8	10	1	1	3	0	1	0	0		0	2	2	2	5	4										7	3	3	3	2	3	3	4	4	0	1	2	1	5
20160146	2016	4	52	1	12	5	10	2	0	0	1																														1	1	2	0	4
20160147	2016	3	43	1	3	5	5	4	0	0	2																														1	0	1	1	5
20160148	2016	7	30	2	8	3	3	1	0	0	1																														0	1	2	0	2
20160149	2016	1	28	1	3	3	10	1	1	1	3	0	0	0	1		0	4	3	2	3	1										0	2	1	1	2	1	1	2	2	1	0	1	1	5
20160150	2016	8	43	2	12	1	1	1	0	0	2																														0	0	1	0	2
20160151	2016	8	42	2	9	3	1	1	0	0	2																														0	0	1	0	1
20160152	2016	9	56	2	5	6	10	10	0	1	3							7																							0	1	2	1	5
20160153	2016	5	69	1	12	3	2	2	0	0	2																														1	0	1	0	2
20160154	2016	5	60	1	6	3	6	6	1	1	3	1	0	0	0		0	1	3	3	5	1										6	2	3	3	4	3	2	3	3	1	1	2	1	5
20160155	2016	1	22	1	10	5	3	1	1	1	3	1	0	0	0		0	1	3	3	1	5										4	2	2	3	3	2	2	3	3	1	1	2	0	7
20160156	2016	8	48	2	3	8	1	1	1	1	3	1	0	0	0		0	1	2	4	5	7										7	1	3	3	4	3	3	3	3	0	1	2	1	5
20160157	2016	4	56	1	5	3	3	2	0	0	1																														1	0	1	1	5
20160158	2016	5	64	1	6	3	2	2	1	1	3	0	1	0	0		0	2	3	1	2	3										8	3	3	3	3	3	3	3	3	1	1	2	1	5
20160159	2016	10	60	2	9	4	8	1	0	0	1																														0	1	2	1	5
20160160	2016	4	55	1	4	7	8	5	0	0	1																														1	0	1	0	3
20160161	2016	3	46	1	5	3	2	2	0	0	1																														1	0	1	0	2
20160162	2016	9	54	2	3	5	5	1	1	1	3	0	1	0	0		0	2	2	2	7	4										6	2	2	3	3	3	3	4	3	0	1	2	0	2
20160163	2016	4	56	1	5	4	5	5	0	0	2																														1	0	1	1	5
20160164	2016	7	38	2	12	5	10	2	1	1	4	0	0	0	1		0	4	3	2	3	4										8	3	3	3	3	3	4	4	4	0	1	3	1	5
20160165	2016	3	48	1	3	3	4	4	1	1	3	0	0	1	0		0	3	2	4	5	7										0	2	2	2	2	2	2	2	2	1	0	1	1	5
20160166	2016	3	49	1	9	5	1	1	0	0	2																														1	0	1	0	3
20160167	2016	9	58	2	11	4	2	1	0	1	3							7																							0	1	3	1	5
20160168	2016	4	55	1	2	3	6	6	0	0	2																														1	1	3	1	5
20160169	2016	9	59	2	3	8	10	10	0	0	1																														0	1	2	0	2
20160170	2016	3	42	1	4	4	3	3	1	1	4	1	0	0	0		0	1	3	1	3	2										6	2	3	3	3	3	2	3	3	1	1	3	1	5
20160171	2016	3	41	1	12	7	10	10	0	0	1																														1	0	1	0	2
20160172	2016	2	35	1	1	5	2	2	0	0	1																														1	0	1	1	5
20160173	2016	7	37	2	11	3	4	2	1	1	3	1	0	0	0		0	1	2	4	1	5										4	1	2	2	3	1	3	3	3	0	1	2	1	5
20160174	2016	6	29	2	7	7	2	1	0	1	3							7																							0	0	1	0	3
20160175	2016	9	52	2	9	5			1	1	3	1	0	0	0		0	1	1	1	5	2										5	2	2	2	3	3	3	4	4	0	1	2	0	3
20160176	2016	3	40	1	6	3	4	2	0	0	1																														1	1	2	0	4
20160177	2016	9	51	2	8	3			0	0	1																														0	1	3	0	2
20160178	2016	6	27	2	1	3			0	0	1																														0	0	1	1	5
20160179	2016	2	38	1	4	5			1	1	3	0	1	0	0		0	2	3	2	3	1										8	3	4	4	3	4	3	4	4	1	1	2	0	2
20160180	2016	3	46	1	6	1	3	1	0	0	2																														1	1	2	1	5
20160181	2016	2	34	1	3	4	6	3	0	0	2																														1	1	2	1	5
20160182	2016	2	37	1	1	3	3	3	0	0	1																														1	0	1	0	3
20160183	2016	8	47	2	5	1	10	3	0	0	2																														0	1	2	1	5
20160184	2016	2	35	1	1	2	3	3	1	1	3	1	0	0	0		0	1	3	3	1	2										7	3	3	3	3	3	2	3	3	1	1	2	1	5
20160185	2016	8	43	2	9	4	3	2	0	0	1																														0	1	2	0	3
20160186	2016	9	58	2	8	5	3	1	0	0	2																														0	1	2	0	2
20160187	2016	4	56	1	6	2	3	2	1	1	3	0	1	0	0		0	2	3	3	2	1										8	3	3	3	3	3	3	3	3	1	0	1	1	5
20160188	2016	10	60	2	9	3	2	1	0	0	1																														0	0	1	0	2
20160189	2016	6	29	2	4	3	4	2	0	0	1																														0	1	2	1	6
20160190	2016	8	45	2	8	5	3	1	0	0	1																														0	1	2	0	2
20160191	2016	4	51	1	2	5	3	3	1	1	3	1	0	0	0		0	1	3	1	3	8										8	3	3	3	3	3	3	3	3	1	1	2	0	3
20160192	2016	9	56	2	1	4	6	4	0	1	3							7																							0	0	1	1	5
20160193	2016	8	48	2	11	3	10	1	0	0	1																														0	0	1	0	2
20160194	2016	4	51	1	1	5	10		1	1	3	1	0	0	0		0	1	3	2	3	1										5	2	3	3	5	2	2	5	5	1	1	4	1	6
20160195	2016	9	53	2	8	3	4	1	0	0	2																														0	0	1	0	2
20160196	2016	9	52	2	8	5	7	1	0	0	1																														0	0	1	0	2
20160197	2016	9	57	2	8	4			0	0	1																														0	1	3	0	2
20160198	2016	2	35	1	5	5	6	3	1	1	3	0	0	0	1		0	4	3	1	2	3										5	3	3	3	3	3	2	2	2	1	0	1	0	2
20160199	2016	9	57	2	8	5	3	1	1	1	3	0	1	0	0		0	2	3	3	2	5										8	3	3	3	3	3	3	4	3	0	0	1	1	5
20160200	2016	8	43	2	6	1	2	1	0	0	2																														0	1	2	0	3
20160201	2016	10	62	2	4	4	10	2	0	1	3							7																							0	0	1	0	2
20160202	2016	2	37	1	3	4	5	3	0	0	2																														1	1	2	0	2
20160203	2016	10	66	2	12	3			0	0	2																														0	1	2	1	5
20160204	2016	3	44	1	3	3	1	1	0	0	2																														1	1	2	1	5
20160205	2016	9	56	2	8	5	10	1	0	0	1																														0	0	1	0	2
20160206	2016	10	61	2	9	4	2	1	1	1	3	1	0	0	0		0	1	2	2	4	5										4	1	1	3	5	1	1	4	3	0	1	2	0	3
20160207	2016	1	27	1	9	3	10	10	0	0	2																														1	0	1	0	3
20160208	2016	1	24	1	10	6	1	1	1	1	3	0	0	0	1		0	4	2	4	2	5										2	1	1	1	1	1	1	5	5	1	0	1	1	6
20160209	2016	10	61	2	6	4	10	1	0	0	1																														0	0	1	0	2
20160210	2016	4	57	1	12	5	1	1	1	1	3	0	0	0	1		0	4	3	1	2	3										2	1	1	1	4	2	1	1	4	1	1	2	1	5
20160211	2016	10	63	2	9	2	2	1	0	0	1																														0	0	1	0	3
20160212	2016	5	67	1	12	4	2	2	1	1	3	0	0	1	0		0	3	2	8	4	9										7	3	4	4	4	3	2	3	3	1	1	2	1	5
20160213	2016	9	51	2	8	3			0	0	1																														0	1	2	0	3
20160214	2016	10	65	2	8	8	6	2	1	1	3	0	0	0	1		0	4	3	3	2	1										6	3	2	3	3	3	1	4	3	0	0	1	0	2
20160215	2016	7	37	2	8	8	2	1	1	1	3	1	0	0	0		0	1	3	1	3	4										4	2	3	3	3	2	2	2	3	0	1	2	0	2
20160216	2016	3	48	1	4	4	3	3	0	0	2																														1	0	1	0	3
20160217	2016	5	61	1	6	7	5	5	0	0	1																														1	1	2	1	5
20160218	2016	7	33	2	8	5	10	1	0	0	1																														0	0	1	0	3
20160219	2016	10	60	2	12	6	3	1	0	0	1																														0	1	2	0	2
20160220	2016	9	52	2	12	5	2	2	1	1	3	0	1	0	0		0	2	3	1	2	3										6	3	3	3	2	3	2	3	3	0	0	1	0	2
20160221	2016	8	41	2	8	3	2	1	0	1	3							7																							0	1	2	1	5
20160222	2016	3	45	1	5	4			0	0	1																														1	0	1	0	2
20160223	2016	7	36	2	8	4	2	2	0	0	1																														0	1	2	1	5
20160224	2016	5	66	1	12	3	2	2	0	0	1																														1	0	1	0	2
20160225	2016	1	29	1	12	2	10	1	0	0	1																														1	1	2	0	2
20160226	2016	9	55	2	8	4	5	1	0	0	1																														0	1	2	0	2
20160227	2016	9	56	2	9	5	2	2	0	1	3							7																							0	0	1	1	5
20160228	2016	2	39	1	3	5	4	4	0	0	1																														1	1	2	0	3
20160229	2016	5	63	1	12	3	3	2	1	1	3	1	0	0	0		0	1	2	2	5	4										4	2	2	2	3	3	2	3	3	1	1	2	0	2
20160230	2016	5	66	1	9	4	2	2	0	0	1																														1	0	1	1	5
20160231	2016	9	51	2	11	3	1	1	0	0	2																														0	1	2	1	5
20160232	2016	2	33	1	9	5	10	10	1	1	3	1	0	0	0		0	1	2	1	2	4										7	2	3	3	3	3	3	3	3	1	1	2	1	5
20160233	2016	5	66	1	8	6	2	1	0	0	1																														1	1	2	1	5
20160234	2016	4	52	1	12	3	2	1	0	1	3							7																							1	1	2	1	5
20160235	2016	9	59	2	8	3	10	1	0	0	1																														0	1	2	1	5
20160236	2016	8	45	2	9	4	3	1	0	0	1																														0	0	1	1	5
20160237	2016	5	68	1	12	4	1	1	0	0	2																														1	1	2	0	2
20160238	2016	3	41	1	4	5	4	4	1	1	3	0	1	0	0		0	2	3	1	2	3										5	2	2	2	3	3	3	3	3	1	1	2	1	5
20160239	2016	2	38	1	4	4	4	2	0	1	3							7																							1	1	2	1	5
20160240	2016	3	43	1	4	1	4	4	1	1	3	0	0	1	0		0	3	2	5	2	4										6	3	3	4	4	2	2	3	3	1	1	2	1	6
20160241	2016	7	38	2	8	5		1	0	0	1																														0	1	2	1	5
20160242	2016	5	65	1	9	5	2	2	0	0	2																														1	1	2	0	2
20160243	2016	3	40	1	12	3			1	1	3	0	1	0	0		0	2	1	5	1	2										8	3	3	4	3	3	3	4	4	1	1	2	1	5
20160244	2016	9	51	2	9	4	1	1	0	0	1																														0	0	1	0	3
20160245	2016	9	51	2	9	4	3	1	0	0	1																														0	0	1	0	2
20160246	2016	3	48	1	6	5	10	10	0	0	2																														1	1	2	1	6
20160247	2016	1	23	1	10	2	10	1	0	0	1																														1	0	1	1	5
20160248	2016	8	45	2	9	7	1	1	0	1	3							7																							0	1	2	1	5
20160249	2016	5	61	1	11	4	3	2	0	1	3							7																							1	1	2	1	5
20160250	2016	1	21	1	10	4	4	1	0	0	2																														1	0	1	1	5
20160251	2016	8	45	2	9	7	1	1	0	0	1																														0	0	1	0	2
20160252	2016	10	68	2	12	8	1	1	0	0	2																														0	0	1	0	2
20160253	2016	5	61	1	3	2	3	3	0	0	2																														1	1	2	1	5
20160254	2016	5	68	1	12	3	2	2	0	0	1																														1	1	2	1	5
20160255	2016	4	51	1	5	3	3	2	0	0	1																														1	1	2	0	2
20160256	2016	9	55	2	8	5	7	1	0	0	1																														0	1	2	1	5
20160257	2016	4	51	1	4	3	5	5	1	1	3	1	0	0	0		0	1	2	5	4	9										4	2	2	3	4	2	2	3	3	1	1	2	1	5
20160258	2016	10	64	2	12	5	2	1	0	0	2																														0	0	1	1	5
20160259	2016	10	63	2	9	8	3	1	0	0	2																														0	1	2	1	5
20160260	2016	9	58	2	8	3	7	1	0	0	2																														0	0	1	0	3
20160261	2016	3	46	1	12	3	3	1	0	0	1																														1	0	1	1	5
20160262	2016	5	69	1	12	5	5	5	0	0	2																														1	0	1	0	2
20160263	2016	8	46	2	3	2	10	1	0	0	1																														0	0	1	0	2
20160264	2016	5	67	1	12	4	2	2	0	0	1																														1	0	1	0	2
20160265	2016	5	67	1	5	3	4	3	1	1	3	0	1	0	0		0	2	2	2	4	5										6	3	4	4	4	2	2	4	3	1	1	2	0	2
20160266	2016	2	30	1	1	1	10	10	0	0	1																														1	0	1	1	6
20160267	2016	3	43	1	4	1	4	4	0	0	1																														1	0	1	0	3
20160268	2016	9	50	2	11	4	3	1	0	0	1																														0	1	2	0	2
20160269	2016	2	34	1	5	2	2	1	0	0	1																														1	0	1	1	5
20160270	2016	7	36	2	8	3			0	0	1																														0	1	2	1	6
20160271	2016	2	32	1	5	3	3	2	0	0	1																														1	1	2	1	5
20160272	2016	5	64	1	12	3			0	1	3							7																							1	1	2	0	2
20160273	2016	6	28	2	9	4	2	1	0	0	2																														0	1	2	0	3
20160274	2016	8	43	2	8	3	3	10	0	0	1																														0	0	1	0	2
20160275	2016	3	46	1	1	7	5	4	1	1	3	0	1	0	0		0	2	3	1	5	3										5	4	2	4	4	2	2	4	3	1	1	2	1	5
20160276	2016	5	60	1	4	2			1	1	3	0	0	0	1		0	4	3	3	4	2										5	1	3	3	3	1	1	3	3	1	1	2	0	2
20160277	2016	2	36	1	9	5			0	0	1																														1	0	1	1	5
20160278	2016	9	57	2	4	5	7	4	0	0	1																														0	1	3	0	3
20160279	2016	1	25	1	12	4	1	1	0	0	1																														1	0	1	0	2
20160280	2016	5	67	1	5	3	3	3	0	1	3							7																							1	1	3	1	5
20160281	2016	3	48	1	3	3	3	3	0	0	2																														1	0	1	1	5
20160282	2016	10	61	2	8	8	1	1	1	1	3	0	0	0	1		0	4	3	2	5	3										7	4	4	4	4	4	2	4	4	0	1	2	1	5
20160283	2016	3	42	1	4	5	5	4	0	0	2																														1	1	3	1	5
20160284	2016	9	54	2	8	4	2	1	0	0	1																														0	1	2	0	3
20160285	2016	10	61	2	12	5	3	1	0	0	1																														0	0	1	0	2
20160286	2016	6	29	2	3	3	2	2	0	0	1																														0	1	2	1	5
20160287	2016	6	20	2	8	2	1	1	0	0	1																														0	0	1	0	2
20160288	2016	5	67	1	4	3	7	4	0	1	3							7																							1	1	3	1	6
20160289	2016	3	46	1	1	3	4	4	0	0	1																														1	0	1	0	2
20160290	2016	2	31	1	4	3	5	4	1	1	4	0	1	0	0		0	2	2	1	5	4										6	5	4	3	5	4	5	1	2	1	1	3	1	6
20160291	2016	4	53	1	7	3	2	2	0	0	1																														1	0	1	0	2
20160292	2016	4	56	1	6	6	4	2	0	0	1																														1	0	1	1	5
20160293	2016	5	62	1	4	6			1	1	4	1	0	0	0		0	1	1	1	2	5										8	3	3	3	4	3	3	4	4	1	1	2	1	5
20160294	2016	10	62	2	8	4	3	1	0	0	2																														0	1	2	0	2
20160295	2016	9	58	2	3	3	4	3	0	0	2																														0	1	2	1	5
20160296	2016	3	44	1	5	4	3	2	0	0	1																														1	0	1	0	2
20160297	2016	6	27	2	5	3	10	1	0	0	1																														0	0	1	0	2
20160298	2016	2	36	1	1	1	3	3	0	0	2																														1	0	1	1	5
20160299	2016	3	41	1	12	5	1	1	0	0	1																														1	1	2	0	2
20160300	2016	1	22	1	12	8			0	0	1																														1	0	1	0	2
20160301	2016	2	31	1	4	8	3	2	0	0	1																														1	1	2	0	2
20160302	2016	6	25	2	9	6	1	1	0	0	1																														0	1	2	0	4
20160303	2016	10	60	2	7	3	7	2	0	0	1																														0	0	1	0	2
20160304	2016	8	47	2	9	4	3	1	0	0	1																														0	0	1	0	2
20160305	2016	2	35	1	4	8	1	1	0	0	2																														1	1	2	0	2
20160306	2016	5	67	1	6	4	3	2	0	0	2																														1	1	2	1	5
20160307	2016	5	65	1	4	4	10	10	1	1	3	0	1	0	0		0	2	3	3	2	1										3	1	1	4	1	1	1	4	3	1	1	2	1	5
20160308	2016	10	61	2	5	3	3	1	0	0	1																														0	1	2	0	2
20160309	2016	4	50	1	5	5	10	10	0	0	2																														1	1	2	1	5
20160310	2016	5	64	1	12	3	1	1	0	0	1																														1	0	1	0	1
20160311	2016	3	45	1	5	7	3	3	0	1	3							7																							1	1	2	0	2
20160312	2016	5	66	1	12	1	3	2	0	0	1																														1	0	1	0	2
20160313	2016	3	47	1	12	8	1	1	0	0	2																														1	1	2	0	3
20160314	2016	10	60	2	3	4	2	2	1	1	4	1	0	0	0		0	1	2	1	2	4										7	2	4	4	3	5	4	4	4	0	0	1	0	3
20160315	2016	10	61	2	8	3	3	1	0	0	1																														0	0	1	1	5
20160316	2016	8	44	2	8	3	4	1	1	1	3	1	0	0	0		0	1	1	2	1	7										6	2	2	3	4	4	3	4	4	0	1	3	1	5
20160317	2016	9	53	2	3	3	2	1	0	0	2																														0	0	1	0	2
20160318	2016	10	64	2	8	8	10	1	1	1	3	1	0	0	0		0	1	3	2	1	3										7	4	5	5	4	3	2	4	4	0	1	2	0	2
20160319	2016	2	38	1	4	3	6	3	0	0	2																														1	0	1	0	2
20160320	2016	5	60	1	5	3	2	2	0	0	1																														1	0	1	0	2
20160321	2016	7	34	2	12	2		1	0	0	1																														0	1	2	0	3
20160322	2016	8	46	2	5	2	2	2	0	0	1																														0	0	1	0	2
20160323	2016	3	48	1	3	4	2	2	0	0	2																														1	1	3	0	2
20160324	2016	2	31	1	4	3	4	4	1	1	4	0	1	0	0		0	2	2	4	1	3										7	3	4	2	3	3	3	3	3	1	0	1	1	5
20160325	2016	1	27	1	3	3	2	2	0	0	2																														1	1	2	1	5
20160326	2016	5	65	1	12	3	1	1	0	0	2																														1	1	2	1	5
20160327	2016	5	68	1	12	3	4	4	1	1	3	0	0	0	1		0	4	3	1	3	5										7	3	3	4	4	2	3	4	3	1	1	3	1	5
20160328	2016	7	38	2	9	4	4	1	0	0	1																														0	0	1	0	2
20160329	2016	5	66	1	6	1	2	2	0	0	2																														1	1	2	0	2
20160330	2016	4	59	1	9	3	2	2	0	0	2																														1	0	1	0	2
20160331	2016	9	54	2	9	5	2	2	0	1	3							7																							0	1	2	1	5
20160332	2016	3	47	1	3	3	4	3	0	0	1																														1	0	1	1	5
20160333	2016	4	50	1	3	4	3	3	0	0	1																														1	0	1	0	2
20160334	2016	5	68	1	12	1	1	1	0	0	1																														1	0	1	0	2
20160335	2016	3	44	1	4	3	2	2	0	0	1																														1	0	1	0	2
20160336	2016	4	56	1	3	3	1	1	1	1	3	0	0	0	1		0	4	2	1	5	4										7	3	3	3	3	1	3	3	3	1	1	2	1	6
20160337	2016	4	59	1	5	5	1	1	0	1	3							7																							1	0	1	0	2
20160338	2016	3	44	1	5	4	3	3	0	0	1																														1	1	2	1	6
20160339	2016	4	51	1	4	3	3	3	0	0	2																														1	0	1	1	5
20160340	2016	4	59	1	6	3	5	4	0	0	1																														1	0	1	1	5
20160341	2016	3	47	1	3	4	4	4	0	0	1																														1	0	1	0	2
20160342	2016	9	53	2	8	3	3	1	0	1	3							7																							0	1	2	1	5
20160343	2016	2	39	1	3	3	3	2	0	0	2																														1	0	1	1	5
20160344	2016	9	55	2	9	3	2	1	0	0	2																														0	0	1	1	5
20160345	2016	10	63	2	9	3	2	1	0	0	2																														0	0	1	1	5
20160346	2016	5	60	1	3	4	6	4	0	0	2																														1	1	2	0	2
20160347	2016	4	54	1	6	1	3	2	1	1	3	0	1	0	0		0	2	2	4	5	7										8	4	4	4	4	4	3	3	3	1	1	2	0	2
20160348	2016	8	46	2	5	3	6	3	0	0	2																														0	1	2	1	5
20160349	2016	5	69	1	12	3	5	5	0	0	2																														1	0	1	1	5
20160350	2016	10	63	2	12	5	1	1	1	1	4	0	0	0	1		0	4	2	5	4	7										7	3	4	4	5	4	2	5	5	0	1	3	1	5
20160351	2016	3	44	1	4	2	6	6	1	1	4	0	1	0	0		0	2	1	2	1	8										8	3	3	4	4	4	4	4	4	1	1	2	0	2
20160352	2016	5	60	1	12	5	2	1	0	0	1																														1	1	2	1	5
20160353	2016	2	31	1	9	3	2	1	0	0	2																														1	1	2	0	4
20160354	2016	10	63	2	8	8	2	1	0	0	2																														0	1	2	0	2
20160355	2016	10	62	2	9	4	2	1	0	0	2																														0	1	2	1	5
20160356	2016	4	54	1	9	7	4	1	0	0	1																														1	0	1	0	3
20160357	2016	1	29	1	12	3	2	1	1	1	3	1	0	0	0		0	1	3	1	2	3										7	3	4	4	4	3	1	4	3	1	1	2	0	2
20160358	2016	9	53	2	8	3	4	1	0	0	1																														0	0	1	0	2
20160359	2016	4	55	1	3	4	7	7	0	0	1																														1	1	3	1	6
20160360	2016	10	61	2	12	3	1	1	0	0	1																														0	1	2	0	3
20160361	2016	6	29	2	9	3	8	1	0	0	1																														0	0	1	0	4
20160362	2016	8	45	2	3	3	4	4	1	1	3	0	1	0	0		0	2	3	1	3	2										5	2	2	3	3	2	3	3	3	0	1	2	1	6
20160363	2016	8	40	2	8	4	4	1	0	0	2																														0	1	2	1	6
20160364	2016	10	68	2	8	3	10	2	0	0	1																														0	0	1	0	3
20160365	2016	7	39	2	8	4			0	0	1																														0	0	1	0	2
20160366	2016	3	44	1	4	4	3	3	0	0	1																														1	0	1	0	2
20160367	2016	10	61	2	8	3	10	10	1	1	4	0	0	0	1		0	4	3	1	2	3										8	4	4	4	4	4	4	4	4	0	1	2	0	2
20160368	2016	2	31	1	3	3	2	2	1	1	3	0	1	0	0		0	2	3	3	2	8										0	1	1	1	2	1	2	1	2	1	0	1	1	5
20160369	2016	5	66	1	12	4			0	0	1																														1	0	1	1	5
20160370	2016	10	65	2	3	3	4	1	0	0	1																														0	0	1	0	2
20160371	2016	10	61	2	9	4	2	1	0	0	1																														0	1	2	0	2
20160372	2016	3	44	1	11	3	2	2	0	0	2																														1	0	1	0	2
20160373	2016	9	59	2	3	3			1	1	3	0	1	0	0		0	2	3	2	3	1										4	2	2	3	3	2	1	3	3	0	1	2	1	5
20160374	2016	4	52	1	12	4	2	1	0	0	1																														1	1	2	0	3
20160375	2016	7	37	2	7	4	10	1	1	1	3	0	0	0	1		0	4	2	4	2	5										2	1	1	1	1	1	1	3	3	0	1	2	1	6
20160376	2016	9	56	2	8	3			1	1	3	0	1	0	0		0	2	2	4	5	2										4	2	2	4	4	2	2	4	4	0	1	2	0	2
20160377	2016	9	52	2	9	5	3	1	0	0	2																														0	0	1	0	2
20160378	2016	2	39	1	4	3	2	2	0	0	1																														1	0	1	0	2
20160379	2016	1	27	1	6	8	1	1	0	0	1																														1	1	2	1	5
20160380	2016	4	51	1	12	8	2	1	0	0	1																														1	0	1	0	2
20160381	2016	8	42	2	9	5	4	1	0	0	1																														0	1	2	0	2
20160382	2016	4	53	1	3	4	4	4	0	0	1																														1	1	2	1	5
20160383	2016	10	65	2	8	3	2	1	1	1	3	1	0	0	0		0	1	3	2	3	5										8	3	3	4	4	4	4	4	3	0	0	1	0	1
20160384	2016	3	40	1	4	3	4	4	0	0	2																														1	1	2	0	3
20160385	2016	4	52	1	9	3	10	2	0	0	1																														1	1	2	0	2
20160386	2016	2	39	1	6	3			1	1	3	1	0	0	0		0	1	3	1	3	2										2	1	1	1	1	1	1	3	3	1	1	3	1	5
20160387	2016	2	37	1	4	5	2	2	0	0	2																														1	1	2	0	2
20160388	2016	10	61	2	12	7	5	1	0	0	1																														0	1	2	0	2
20160389	2016	4	56	1	6	6	2	2	1	1	3	1	0	0	0		0	1	2	5	4	7										0	1	1	1	1	1	1	1	1	1	1	3	0	4
20160390	2016	7	34	2	8	8	3	1	0	0	1																														0	0	1	0	2
20160391	2016	10	67	2	9	1	3	1	1	1	3	0	1	0	0		0	2	3	1	2	3										6	2	2	3	3	3	3	3	3	0	1	2	0	4
20160392	2016	10	60	2	5	5	3	1	0	0	1																														0	0	1	0	2
20160393	2016	3	49	1	4	5			1	1	4	0	0	1	0		0	3	2	4	5	8										7	3	2	3	3	3	3	3	3	1	1	3	1	5
20160394	2016	10	61	2	3	4	7	2	0	0	2																														0	1	2	0	2
20160395	2016	5	69	1	12	3	5	3	1	1	4	1	0	0	0		0	1	3	1	2	3										7	2	3	3	3	3	3	3	4	1	1	3	1	6
20160396	2016	3	46	1	5	6	2	2	0	0	1																														1	0	1	0	1
20160397	2016	9	53	2	8	4	5	1	1	1	3	0	0	0	1		0	4	3	1	2	3										6	2	2	3	3	3	3	3	3	0	1	2	0	3
20160398	2016	5	60	1	5	6	3	3	0	0	2																														1	1	2	1	5
20160399	2016	5	64	1	1	8	3	3	0	1	3							7																							1	1	2	0	2
20160400	2016	4	55	1	6	6	2	2	1	1	3	0	0	0	1		0	4	3	5	3	1										8	3	3	3	3	3	3	3	3	1	1	2	0	2
20160401	2016	3	41	1	5	5	3	3	0	0	1																														1	1	2	1	5
20160402	2016	9	52	2	9	3	6	1	1	1	3	1	0	0	0		0	1	2	2	4	5										7	1	3	3	4	3	3	3	5	0	1	2	1	5
20160403	2016	10	66	2	8	3	3	1	1	1	3	0	0	1	0		0	3	3	1	2	3										3	1	1	1	3	1	1	3	3	0	1	2	1	5
20160404	2016	4	56	1	12	5	1	1	1	1	4	0	1	0	0		0	2	2	5	4	1										6	4	4	4	4	2	2	4	4	1	1	2	1	5
20160405	2016	2	39	1	6	5	3	3	0	0	1																														1	0	1	0	2
20160406	2016	8	46	2	8	4	3	1	0	0	1																														0	1	2	0	2
20160407	2016	5	63	1	5	5	2	2	0	0	1																														1	0	1	1	5
20160408	2016	3	49	1	5	1	2	2	0	0	2																														1	1	2	0	3
20160409	2016	5	60	1	6	5	5	5	0	0	1																														1	1	2	1	5
20160410	2016	7	35	2	8	4	3	1	0	0	2																														0	1	2	1	5
20160411	2016	10	64	2	1	3	7	5	1	1	3	0	0	0	1		0	4	3	1	3	2										5	2	3	3	3	3	2	3	2	0	1	2	1	5
20160412	2016	7	36	2	8	6	4	1	1	1	3	1	0	0	0		0	1	1	1	2	5										4	1	1	3	3	1	1	3	3	0	1	2	0	2
20160413	2016	9	50	2	8	4	2	1	0	0	1																														0	0	1	0	1
20160414	2016	4	51	1	3	3	3	3	0	0	1																														1	0	1	1	5
20160415	2016	5	69	1	12	3	3	2	0	1	3							7																							1	0	1	1	5
20160416	2016	5	64	1	9	5	1	1	0	0	1																														1	0	1	0	2
20160417	2016	7	31	2	8	1	3	10	0	0	1																														0	0	1	0	3
20160418	2016	10	61	2	9	3	2	1	0	0	1																														0	1	2	0	2
20160419	2016	5	68	1	9	3	10	2	0	0	2																														1	1	2	1	5
20160420	2016	1	29	1	5	4	4	2	1	1	3	0	1	0	0		0	2	1	2	5	8										4	2	1	3	3	2	1	3	3	1	1	2	1	5
20160421	2016	3	47	1	4	4	4	4	0	0	1																														1	0	1	0	3
20160422	2016	10	60	2	8	5	3	1	0	0	1																														0	1	2	0	2
20160423	2016	10	69	2	8	5	2	1	0	0	1																														0	0	1	0	2
20160424	2016	9	57	2	12	3	2	1	1	1	3	0	0	0	0		1	6	2	2	1	4										1	2	1	1	1	1	1	3	1	0	0	1	0	2
20160425	2016	9	56	2	8	3	2	1	0	0	1																														0	1	2	0	2
20160426	2016	7	38	2	9	4	10	1	0	0	2																														0	1	2	0	2
20160427	2016	5	65	1	11	3	4	3	1	1	3	0	1	0	0		0	2	2	4	5	2										8	3	3	4	4	3	3	4	4	1	1	2	0	2
20160428	2016	8	45	2	8	5	4	1	0	0	1																														0	1	2	1	5
20160429	2016	3	48	1	5	4	5	3	0	0	1																														1	0	1	0	2
20160430	2016	9	56	2	8	3	3	1	0	0	2																														0	1	2	1	5
20160431	2016	3	48	1	4	3	4	4	0	0	1																														1	0	1	0	2
20160432	2016	6	29	2	8	4	3	1	0	0	1																														0	1	2	0	3
20160433	2016	8	41	2	3	7	2	2	0	0	1																														0	1	2	1	5
20160434	2016	4	54	1	4	1	4	4	1	1	3	0	1	0	0		0	2	3	1	2	3										6	3	2	3	2	3	3	3	3	1	0	1	0	2
20160435	2016	9	52	2	3	8			0	0	2																														0	0	1	0	2
20160436	2016	7	37	2	3	6	2	2	0	0	2																														0	1	2	1	5
20160437	2016	7	38	2	1	4	7	4	0	0	1																														0	0	1	0	2
20160438	2016	5	67	1	12	3	1	1	1	1	3	0	1	0	0		0	2	1	8	2	1										2	2	2	2	3	2	2	3	2	1	1	2	0	2
20160439	2016	10	65	2	8	4	3	1	1	1	3	1	0	0	0		0	1	1	1	8	2										4	3	2	4	3	2	2	4	2	0	1	2	0	3
20160440	2016	6	25	2	11	7	1	1	0	0	2																														0	1	2	1	5
20160441	2016	10	61	2	8	1	2	1	0	0	2																														0	1	2	0	2
20160442	2016	8	40	2	8	5	5	1	0	1	3							7																							0	1	2	1	5
20160443	2016	4	51	1	11	3			0	0	1																														1	1	2	1	5
20160444	2016	10	62	2	9	5	4	1	0	0	1																														0	1	2	1	5
20160445	2016	5	65	1	7	3	2	2	0	0	1																														1	1	2	0	2
20160446	2016	9	57	2	9	1		1	0	0	1																														0	0	1	0	2
20160447	2016	10	67	2	8	2	4	1	0	0	2																														0	1	2	1	5
20160448	2016	10	63	2	8	5			0	0	1																														0	1	2	0	2
20160449	2016	5	68	1	6	8	2	1	0	0	1																														1	1	2	1	5
20160450	2016	9	59	2	8	5	3	1	0	0	1																														0	1	2	1	5
20160451	2016	8	40	2	1	5	3	3	0	0	2																														0	1	2	1	5
20160452	2016	4	50	1	5	3	4	4	0	0	1																														1	1	2	1	5
20160453	2016	5	65	1	5	3	3	2	0	0	2																														1	0	1	0	2
20160454	2016	10	66	2	8	3			0	0	1																														0	1	2	0	2
20160455	2016	10	66	2	8	5	2	2	0	0	1																														0	1	2	1	5
20160456	2016	7	31	2	8	8	4	2	0	0	2																														0	1	2	1	5
20160457	2016	4	55	1	6	3	10	10	0	1	3							7																							1	1	2	0	2
20160458	2016	9	58	2	7	2	2	2	1	1	3	1	0	0	0		0	1	3	2	5	3										5	1	1	3	1	3	3	3	3	0	1	2	1	5
20160459	2016	3	48	1	4	8	3	3	0	0	1																														1	0	1	1	5
20160460	2016	3	47	1	3	3	3	3	0	0	2																														1	1	2	0	2
20160461	2016	3	45	1	5	5	3	3	0	0	2																														1	0	1	0	2
20160462	2016	9	54	2	8	8			0	1	3							7																							0	1	2	1	5
20160463	2016	7	35	2	8	3	2	1	0	0	1																														0	1	2	0	2
20160464	2016	7	32	2	5	3			0	1	3							7																							0	1	2	1	5
20160465	2016	5	60	1	11	3	3	2	0	0	2																														1	0	1	0	2
20160466	2016	9	51	2	1	6	5	4	1	1	3	0	0	1	0		0	3	2	1	5	4										4	1	3	2	3	1	1	3	3	0	1	2	1	5
20160467	2016	10	65	2	12	8	2	1	1	1	3	0	1	0	0		0	2	1	2	5	1										5	3	2	4	3	1	1	4	3	0	1	3	0	3
20160468	2016	5	62	1	3	3	2	2	0	0	2																														1	1	2	0	2
20160469	2016	10	63	2	8	3	2	1	1	1	3	1	0	0	0		0	1	3	3	4	8										1	1	1	1	1	1	1	1	3	0	0	1	0	2
20160470	2016	7	36	2	12	8	6	1	1	1	3	0	0	0	1		0	4	2	4	3	2										6	1	2	3	4	4	3	4	4	0	1	2	1	5
20160471	2016	10	67	2	8	3	2	1	0	0	1																														0	0	1	0	1
20160472	2016	3	47	1	3	3	7	6	0	0	1																														1	0	1	1	5
20160473	2016	3	41	1	4	3	4	3	0	0	1																														1	0	1	1	5
20160474	2016	5	66	1	6	3	3	3	0	1	3							7																							1	1	2	0	3
20160475	2016	1	27	1	5	6	3	2	1	1	3	0	0	0	1		0	4	2	4	5	1										6	2	2	3	3	3	3	3	3	1	1	2	1	5
20160476	2016	9	52	2	9	3	4	1	0	0	2																														0	0	1	1	5
20160477	2016	4	51	1	4	8	2	2	1	1	3	1	0	0	0		0	1	2	2	5	4										8	3	3	3	3	3	3	3	3	1	0	1	0	2
20160478	2016	9	59	2	9	5	1	1	0	0	2																														0	0	1	0	1
20160479	2016	9	55	2	8	1	5	1	0	0	2																														0	0	1	1	5
20160480	2016	6	27	2	3	3	4	2	0	0	1																														0	0	1	1	5
20160481	2016	5	67	1	11	8	2	2	0	0	1																														1	0	1	0	2
20160482	2016	3	49	1	1	2	3	3	0	0	1																														1	0	1	0	2
20160483	2016	4	54	1	6	4			0	0	1																														1	0	1	0	2
20160484	2016	2	39	1	4	3	2	2	0	0	1																														1	0	1	1	5
20160485	2016	9	55	2	5	5			0	0	1																														0	0	1	0	2
20160486	2016	4	54	1	4	5	10	10	0	0	1																														1	1	2	1	6
20160487	2016	1	28	1	3	3	3	3	0	0	1																														1	0	1	1	5
20160488	2016	8	46	2	8	3	3	1	0	0	1																														0	1	2	0	2
20160489	2016	2	36	1	4	3	10	10	0	0	1																														1	1	2	1	5
20160490	2016	10	66	2	8	1	2	1	1	1	3	0	0	0	1		0	4	1	5	8	2										6	2	2	3	3	3	3	4	3	0	1	2	0	2
20160491	2016	7	37	2	8	2	10	10	0	0	1																														0	1	2	1	5
20160492	2016	5	62	1	3	3	10	10	0	0	1																														1	1	2	1	5
20160493	2016	4	51	1	5	3	4	4	0	0	1																														1	1	2	1	5
20160494	2016	5	69	1	2	5	4	3	1	1	4	0	1	0	0		0	2	3	3	4	5										8	4	4	4	4	5	5	5	5	1	1	4	1	6
20160495	2016	7	37	2	9	3	2	1	0	0	2																														0	0	1	0	3
20160496	2016	1	28	1	4	4			0	0	2																														1	1	2	0	2
20160497	2016	6	22	2	10	3	10	1	0	0	1																														0	0	1	1	5
20160498	2016	9	51	2	5	4	3	1	0	0	1																														0	0	1	0	2
20160499	2016	5	60	1	4	3	3	3	0	0	1																														1	1	2	0	2
20160500	2016	10	64	2	8	4	2	1	0	0	1																														0	0	1	0	2
20160501	2016	9	53	2	8	8	4	1	1	1	3	1	0	0	0		0	1	1	2	5	1										3	1	1	1	3	1	1	3	3	0	1	2	0	3
20160502	2016	4	59	1	6	5	2	2	0	0	1																														1	1	2	1	5
20160503	2016	7	31	2	5	8	3	3	0	0	1																														0	1	2	0	3
20160504	2016	6	21	2	12	4	10	10	1	1	3	0	0	0	1		0	4	1	2	5	1										7	2	3	3	4	3	3	3	3	0	0	1	0	3
20160505	2016	9	58	2	3	8			1	1	3	1	0	0	0		0	1	3	1	2	3										5	1	1	4	4	2	4	3	3	0	1	2	1	5
20160506	2016	8	44	2	8	3			1	1	3	0	1	0	0		0	2	1	1	5	2										8	3	3	3	3	3	3	3	3	0	1	2	0	4
20160507	2016	8	40	2	8	4	3	1	0	0	1																														0	0	1	1	5
20160508	2016	4	52	1	1	3	5	5	0	0	2																														1	1	2	0	2
20160509	2016	6	23	2	3	3	4	1	0	1	3							7																							0	1	2	1	5
20160510	2016	1	28	1	9	1	4	1	0	0	1																														1	0	1	0	2
20160511	2016	2	33	1	12	8	2	2	1	1	3	1	0	0	0		0	1	2	1	2	4										8	3	3	3	3	3	3	3	3	1	1	2	0	2
20160512	2016	1	22	1	5	8	10	10	1	1	3	0	1	0	0		0	2	3	1	2	3										5	1	1	3	3	3	1	3	3	1	0	1	1	5
20160513	2016	2	34	1	1	3	4	4	0	1	3							7																							1	1	2	1	6
20160514	2016	8	42	2	9	5	3	1	0	0	1																														0	1	2	1	5
20160515	2016	5	63	1	4	3	2	2	0	0	1																														1	0	1	0	2
20160516	2016	3	45	1	1	3	5	3	0	0	2																														1	1	2	1	5
20160517	2016	2	37	1	5	4			0	0	1																														1	0	1	0	2
20160518	2016	2	32	1	3	8	4	3	0	0	1																														1	1	2	1	5
20160519	2016	2	39	1	7	5			0	0	1																														1	1	2	1	6
20160520	2016	10	61	2	4	1	3	3	0	0	2																														0	1	3	1	5
20160521	2016	10	69	2	8	3	2	1	0	0	1																														0	1	2	0	2
20160522	2016	4	55	1	5	8	6	3	0	0	2																														1	1	2	0	2
20160523	2016	9	56	2	9	4	4	1	0	0	2																														0	1	3	0	3
20160524	2016	8	40	2	4	3	7	3	0	0	1																														0	1	2	1	5
20160525	2016	3	46	1	11	8	10	10	0	1	3							7																							1	1	2	0	2
20160526	2016	10	67	2	8	5	3	1	1	1	3	0	0	1	0		0	3	2	5	4	8										7	3	3	4	4	3	2	4	3	0	0	1	1	5
20160527	2016	5	66	1	6	4	2	2	0	0	1																														1	0	1	0	2
20160528	2016	4	57	1	4	2	4	4	1	1	3	1	0	0	0		0	1	3	1	2	3										5	1	3	4	4	1	1	4	4	1	1	2	1	5
20160529	2016	10	66	2	8	1	4	1	0	0	2																														0	0	1	0	2
20160530	2016	4	52	1	4	3			0	0	1																														1	0	1	0	3
20160531	2016	4	51	1	5	4	2	2	0	0	2																														1	0	1	0	2
20160532	2016	10	63	2	9	1			0	1	3							7																							0	1	2	1	5
20160533	2016	4	51	1	7	4	1	1	1	1	3	1	0	0	0		0	1	1	1	2	5										6	3	2	3	3	3	2	3	3	1	1	3	1	5
20160534	2016	3	48	1	3	3	4	2	1	1	3	1	0	0	0		0	1	3	2	3	4										0	1	1	1	1	1	1	1	1	1	0	1	1	5
20160535	2016	10	60	2	9	2	3	1	0	0	1																														0	0	1	0	2
20160536	2016	9	51	2	8	4	10	10	0	0	1																														0	1	2	0	2
20160537	2016	2	39	1	4	3	3	3	1	1	3	0	0	0	1		0	4	3	1	2	3										2	2	2	2	2	2	2	3	3	1	0	1	0	2
20160538	2016	4	52	1	4	4	3	3	0	0	1																														1	0	1	1	5
20160539	2016	7	38	2	8	8	3	1	0	0	1																														0	0	1	1	5
20160540	2016	7	33	2	8	3	3	1	0	0	2																														0	1	2	1	5
20160541	2016	5	63	1	3	2	3	2	1	1	3	1	0	0	0		0	1	2	2	4	3										5	1	1	4	4	4	1	4	3	1	1	2	0	2
20160542	2016	9	52	2	3	3	2	2	0	0	2																														0	0	1	0	3
20160543	2016	10	69	2	12	6			0	0	1																														0	0	1	0	2
20160544	2016	7	35	2	3	2	2	2	0	0	2																														0	1	2	1	5
20160545	2016	5	66	1	12	3	1	1	0	0	1																														1	0	1	0	2
20160546	2016	5	69	1	6	7	4	4	0	0	2																														1	0	1	1	5
20160547	2016	5	61	1	11	3			0	1	3							7																							1	1	2	1	5
20160548	2016	3	46	1	3	5	4	4	0	0	1																														1	0	1	0	2
20160549	2016	4	51	1	4	6	10	10	0	0	1																														1	1	2	0	2
20160550	2016	9	59	2	8	5	3	1	0	0	1																														0	1	2	1	5
20160551	2016	5	65	1	3	5	7	4	1	1	3	0	1	0	0		0	2	3	2	3	7										6	2	2	3	3	3	3	4	3	1	1	2	1	5
20160552	2016	5	64	1	12	3	4	2	1	1	3	1	0	0	0		0	1	3	2	3	5										6	3	3	3	4	2	2	4	3	1	0	1	0	2
20160553	2016	5	66	1	12	5	2	1	0	1	3							7																							1	0	1	0	2
20160554	2016	10	60	2	8	3	5	1	0	0	2																														0	0	1	1	5
20160555	2016	8	44	2	12	5	4	1	0	0	1																														0	0	1	1	5
20160556	2016	10	65	2	6	4	1	1	0	0	1																														0	1	2	1	5
20160557	2016	8	46	2	8	4	5	1	0	0	1																														0	1	2	0	3
20160558	2016	10	60	2	9	5	2	1	0	0	2																														0	0	1	0	2
20160559	2016	5	63	1	6	7	2	1	0	0	1																														1	1	2	1	5
20160560	2016	4	54	1	6	4	2	2	0	0	2																														1	1	2	1	5
20160561	2016	4	54	1	6	5	2	1	0	0	2																														1	1	2	0	2
20160562	2016	10	60	2	8	3			0	0	2																														0	1	2	1	5
20160563	2016	9	59	2	8	3	2	2	0	0	1																														0	1	2	1	5
20160564	2016	2	37	1	4	5	5	4	1	1	3	0	1	0	0		0	2	2	1	2	4										1	2	1	1	1	3	1	2	2	1	1	2	1	6
20160565	2016	10	66	2	9	5	3	1	0	0	2																														0	1	2	0	2
20160566	2016	5	69	1	2	6	3	3	0	0	2																														1	0	1	0	2
20160567	2016	8	49	2	8	4	3	1	0	0	1																														0	0	1	0	2
20160568	2016	10	61	2	11	4	4	2	1	1	3	0	0	0	1		0	4	3	2	3	5										4	1	1	3	3	1	1	3	3	0	1	3	1	5
20160569	2016	2	39	1	5	2	3	2	0	1	3							7																							1	0	1	0	2
20160570	2016	5	68	1	6	3	4	3	1	1	4	0	1	0	0		0	2	2	5	2	4										7	3	3	4	4	3	1	4	4	1	1	2	1	5
20160571	2016	3	47	1	2	3	6	6	1	1	3	1	0	0	0		0	1	1	1	2	5										6	3	2	3	3	2	3	3	3	1	1	3	1	5
20160572	2016	7	30	2	3	3			0	0	2																														0	1	2	1	5
20160573	2016	5	67	1	9	5	4	3	1	1	3	0	1	0	0		0	2	3	2	5	3										4	3	2	4	2	2	1	4	4	1	1	2	1	6
20160574	2016	8	44	2	8	8	10	1	0	0	1																														0	1	2	1	5
20160575	2016	3	45	1	3	5	4	4	0	0	1																														1	0	1	1	5
20160576	2016	4	51	1	1	3	4	4	1	1	4	1	0	0	0		0	1	2	1	4	2										8	4	4	5	5	4	4	5	5	1	1	4	1	5
20160577	2016	2	35	1	5	2	2	2	0	0	2																														1	0	1	0	3
20160578	2016	1	28	1	5	4	3	2	0	0	2																														1	1	2	1	5
20160579	2016	4	57	1	3	2	6	6	0	0	2																														1	1	2	1	5
20160580	2016	10	68	2	12	5	2	2	0	0	1																														0	0	1	0	2
20160581	2016	7	35	2	8	4	3	1	0	0	2																														0	0	1	0	2
20160582	2016	5	65	1	6	3	6	4	1	1	3	0	0	1	0		0	3	2	4	5	1										0	2	2	2	2	2	2	2	2	1	0	1	1	5
20160583	2016	6	25	2	9	4			1	1	3	0	1	0	0		0	2	1	2	8	1										5	2	2	3	3	2	3	4	4	0	1	3	1	5
20160584	2016	10	67	2	12	2	1	10	0	1	3							7																							0	1	3	0	2
20160585	2016	3	41	1	5	3	3	3	0	0	1																														1	0	1	1	5
20160586	2016	1	29	1	12	4	5	3	1	1	3	1	0	0	0		0	1	1	1	2	5										4	1	1	3	3	1	2	3	3	1	1	3	1	5
20160587	2016	3	47	1	4	3	4	4	0	0	1																														1	0	1	0	2
20160588	2016	7	30	2	8	1	6	4	1	1	3	1	0	0	0		0	1	3	1	3	8										3	2	2	3	2	2	2	3	3	0	1	2	1	5
20160589	2016	5	66	1	12	3	3	3	0	0	2																														1	1	3	1	5
20160590	2016	7	35	2	8	3	2	1	1	1	3	1	0	0	0		0	1	2	4	5	2										4	1	3	3	2	2	2	3	3	0	0	1	1	5
20160591	2016	6	28	2	3	3	4	2	0	0	2																														0	1	2	1	5
20160592	2016	10	60	2	12	3	10	10	0	0	2																														0	1	2	0	2
20160593	2016	1	26	1	4	3	5	2	1	1	3	0	1	0	0		0	2	1	1	2	5										4	2	3	4	3	2	2	3	2	1	1	2	0	3
20160594	2016	5	69	1	9	4	3	2	1	1	3	0	1	0	0		0	2	3	1	2	3										6	2	3	3	3	2	3	3	3	1	1	2	1	5
20160595	2016	2	34	1	1	8	4	3	1	1	4	1	0	0	0		0	1	3	2	3	1										6	3	3	2	5	3	1	5	5	1	1	2	1	5
20160596	2016	5	63	1	12	3	3	1	1	1	3	0	0	0	1		0	4	1	5	2	8										7	4	4	4	4	2	3	3	3	1	1	2	0	2
20160597	2016	5	66	1	9	3	3	3	0	0	1																														1	1	2	1	5
20160598	2016	4	54	1	12	3			0	1	3							7																							1	1	2	1	5
20160599	2016	8	40	2	9	6	3	1	0	0	1																														0	0	1	1	5
20160600	2016	1	27	1	11	5	1	1	0	0	2																														1	0	1	0	2
20160601	2016	1	25	1	12	4	2	1	0	0	1																														1	0	1	0	2
20160602	2016	4	56	1	6	3	2	2	1	1	3	1	0	0	0		0	1	3	2	1	3										1	1	1	2	1	1	1	3	2	1	1	2	0	2
20160603	2016	10	61	2	3	5	2	1	0	0	1																														0	0	1	0	2
20160604	2016	3	45	1	4	3	4	3	0	0	2																														1	1	2	1	6
20160605	2016	3	49	1	6	7	4	4	0	0	1																														1	0	1	0	2
20160606	2016	7	31	2	8	5	2	2	0	0	1																														0	1	2	0	2
20160607	2016	8	42	2	3	5			0	0	2																														0	1	2	1	5
20160608	2016	4	57	1	2	3	8	8	1	1	3	0	0	0	1		0	4	1	1	2	5										8	4	5	5	5	3	3	4	4	1	1	3	1	5
20160609	2016	5	69	1	12	4			1	1	3	1	0	0	0		0	1	2	2	5	4										5	2	3	4	4	2	1	3	4	1	1	2	1	5
20160610	2016	6	27	2	9	5	6	1	1	1	3	0	1	0	0		0	2	3	8	3	2										5	1	3	3	4	1	1	4	4	0	1	3	1	5
20160611	2016	1	25	1	10	5	4	1	0	0	2																														1	1	2	1	5
20160612	2016	10	65	2	8	4	1	1	1	1	3	0	0	0	1		0	4	1	5	8	1										5	3	3	3	2	2	2	3	3	0	1	2	0	2
20160613	2016	2	32	1	4	4	10	10	0	0	1																														1	0	1	1	5
20160614	2016	9	55	2	3	5	3	2	0	0	1																														0	1	2	0	2
20160615	2016	3	41	1	4	4	3	3	0	0	2																														1	0	1	1	5
20160616	2016	9	51	2	8	4	5	1	0	0	1																														0	1	2	0	2
20160617	2016	5	61	1	5	8			0	0	1																														1	1	2	1	5
20160618	2016	4	53	1	12	3	1	1	1	1	4	1	0	0	0		0	1	3	3	1	4										8	5	5	5	5	4	5	5	5	1	1	2	0	4
20160619	2016	3	42	1	4	2	3	2	0	0	1																														1	0	1	0	2
20160620	2016	5	65	1	7	3	4	4	0	0	1																														1	0	1	1	5
20160621	2016	4	53	1	2	3	6	4	1	1	3	0	1	0	0		0	2	3	3	1	2										4	2	2	3	3	2	2	4	3	1	1	2	0	2
20160622	2016	2	35	1	6	4	2	1	0	0	2																														1	0	1	0	1
20160623	2016	4	53	1	3	3	6	5	0	0	2																														1	0	1	1	5
20160624	2016	8	45	2	11	4	10	1	0	0	2																														0	1	2	0	3
20160625	2016	4	58	1	5	3	8	7	0	0	1																														1	1	3	1	5
20160626	2016	6	24	2	10	3			0	0	2																														0	1	2	1	5
20160627	2016	5	66	1	5	3	3	2	0	0	1																														1	1	2	0	2
20160628	2016	2	34	1	3	5	7	3	0	0	2																														1	1	2	1	5
20160629	2016	5	60	1	12	6			0	0	1																														1	1	2	0	2
20160630	2016	3	43	1	1	3	7	7	1	1	3	0	0	1	0		0	3	2	4	5	8										4	2	2	2	3	3	2	3	3	1	1	2	0	3
20160631	2016	9	56	2	8	3	4	1	0	0	1																														0	1	2	1	5
20160632	2016	4	59	1	6	4	3	3	0	0	1																														1	0	1	0	2
20160633	2016	8	49	2	6	4	2	1	0	0	1																														0	0	1	0	2
20160634	2016	3	46	1	3	3	3	3	0	0	2																														1	1	2	1	5
20160635	2016	10	62	2	8	3	3	1	0	0	1																														0	0	1	0	4
20160636	2016	5	60	1	3	3	6	5	1	1	3	0	0	0	1		0	4	3	1	3	2										7	3	3	4	4	3	2	3	3	1	1	2	1	5
20160637	2016	8	44	2	11	5	10	10	0	0	1																														0	1	2	0	2
20160638	2016	3	48	1	1	7	4	4	0	0	2																														1	1	2	1	5
20160639	2016	7	30	2	9	6	3	2	0	0	1																														0	1	2	0	2
20160640	2016	5	63	1	6	5	2	1	1	1	3	0	0	0	1		0	4	3	1	2	3										7	2	3	3	3	3	3	3	3	1	0	1	0	2
20160641	2016	5	61	1	3	3	5	4	0	0	1																														1	1	2	1	5
20160642	2016	2	36	1	3	5	4	4	1	1	3	0	0	0	1		0	4	2	1	4	3										5	1	1	3	3	1	3	3	3	1	1	2	1	5
20160643	2016	2	38	1	5	3	1	1	0	0	1																														1	1	3	1	5
20160644	2016	2	37	1	4	3	3	3	1	1	3	0	0	0	1		0	4	1	1	2	5										3	1	2	2	3	1	1	3	3	1	0	1	1	5
20160645	2016	2	38	1	5	4			0	0	1																														1	0	1	1	5
20160646	2016	10	69	2	9	3	4	1	1	1	3	0	0	0	1		0	4	2	4	5	7										2	1	1	2	2	2	2	5	4	0	1	2	1	5
20160647	2016	9	57	2	8	3	4	1	0	0	1																														0	0	1	1	5
20160648	2016	7	32	2	3	3	4	3	0	0	2																														0	1	2	1	5
20160649	2016	4	53	1	4	3	4	4	0	0	1																														1	1	2	1	5
20160650	2016	2	32	1	9	1			1	1	3	0	1	0	0		0	2	2	2	5	4										4	1	1	3	3	1	1	4	4	1	0	1	1	6
20160651	2016	9	52	2	3	3	2	2	0	0	1																														0	0	1	0	2
20160652	2016	4	50	1	1	8	3	3	0	0	1																														1	0	1	0	2
20160653	2016	5	67	1	9	4	10	10	0	0	1																														1	0	1	1	5
20160654	2016	1	26	1	7	8			0	0	1																														1	1	2	0	3
20160655	2016	2	33	1	7	4	1	1	1	1	3	1	0	0	0		0	1	3	1	3	4										6	3	3	2	2	3	3	3	4	1	1	2	0	2
20160656	2016	5	66	1	12	3	10	10	1	1	3	1	0	0	0		0	1	3	2	3	4										8	3	3	3	3	3	3	3	3	1	1	2	1	5
20160657	2016	3	44	1	4	1	3	2	0	0	2																														1	0	1	0	2
20160658	2016	10	62	2	8	4	3	1	0	0	1																														0	1	2	0	2
20160659	2016	1	21	1	10	3	4	1	0	0	2																														1	0	1	1	5
20160660	2016	3	46	1	7	3	4	4	1	1	3	0	1	0	0		0	2	2	2	1	4										5	1	4	4	4	1	1	3	3	1	1	2	1	6
20160661	2016	3	48	1	6	3	2	2	0	0	1																														1	0	1	1	5
20160662	2016	5	66	1	12	3	4	4	0	0	1																														1	0	1	1	5
20160663	2016	4	51	1	3	4	2	2	0	0	1																														1	0	1	1	5
20160664	2016	2	35	1	9	6	2	1	1	1	4	0	0	1	0		0	3	1	1	2	5										6	3	4	5	5	1	1	4	4	1	1	2	0	2
20160665	2016	2	36	1	3	3	5	3	1	1	3	1	0	0	0		0	1	3	1	3	5										3	2	3	4	2	2	2	2	3	1	1	2	1	5
20160666	2016	2	37	1	4	5	2	2	0	0	1																														1	1	2	1	6
20160667	2016	10	66	2	12	2	1	1	0	0	1																														0	0	1	0	2
20160668	2016	4	54	1	6	3	1	1	0	0	1																														1	1	2	1	5
20160669	2016	5	63	1	6	8	4	2	0	0	2																														1	1	2	0	3
20160670	2016	8	44	2	9	5	3	1	0	0	1																														0	1	2	1	5
20160671	2016	5	60	1	6	3			0	0	1																														1	1	2	1	5
20160672	2016	7	36	2	6	5	1	1	0	0	1																														0	0	1	0	2
20160673	2016	5	65	1	12	3	1	1	0	0	1																														1	0	1	0	4
20160674	2016	7	35	2	8	4	4	1	1	1	3	0	0	0	1		0	4	1	1	2	5										8	3	3	3	3	3	3	3	3	0	1	2	1	5
20160675	2016	8	49	2	8	1	3	1	0	0	1																														0	0	1	0	2
20160676	2016	1	27	1	12	4	2	1	0	0	2																														1	1	2	1	5
20160677	2016	8	49	2	9	3	1	1	1	1	3	1	0	0	0		0	1	2	2	4	5										6	3	3	3	2	3	2	3	3	0	1	2	0	3
20160678	2016	4	56	1	3	3	3	3	0	0	1																														1	0	1	0	3
20160679	2016	4	50	1	1	2	5	3	1	1	3	0	1	0	0		0	2	3	2	3	5										1	2	2	2	2	2	3	2	2	1	1	2	1	5
20160680	2016	2	37	1	1	4	10	10	0	0	2																														1	1	2	1	5
20160681	2016	2	32	1	3	3	4	4	0	0	1																														1	1	2	1	5
20160682	2016	3	48	1	5	5	3	3	0	0	1																														1	1	2	0	2
20160683	2016	3	49	1	5	2	3	2	0	0	1																														1	0	1	0	2
20160684	2016	1	24	1	4	5	2	2	1	1	3	1	0	0	0		0	1	2	5	2	4										4	2	2	3	3	2	2	4	3	1	1	2	1	5
20160685	2016	1	25	1	11	7	1	1	0	0	1																														1	0	1	1	5
20160686	2016	5	65	1	9	3	3	3	1	1	3	1	0	0	0		0	1	1	2	5	8										7	4	4	4	4	2	3	4	3	1	0	1	0	2
20160687	2016	10	67	2	8	4	4	1	1	1	3	0	1	0	0		0	2	2	2	5	4										6	1	1	3	3	3	3	4	3	0	1	2	1	5
20160688	2016	8	45	2	1	1	7	4	1	1	3	0	1	0	0		0	2	3	3	2	1										7	4	4	4	5	4	2	4	4	0	1	2	0	2
20160689	2016	9	57	2	8	5	7	2	0	0	1																														0	0	1	0	2
20160690	2016	5	65	1	9	5	1	1	0	0	1																														1	1	2	1	5
20160691	2016	3	45	1	3	4	7	7	0	0	2																														1	1	2	1	5
20160692	2016	5	68	1	12	4	5	2	0	0	2																														1	1	2	1	5
20160693	2016	8	49	2	3	3	2	2	0	0	1																														0	0	1	1	5
20160694	2016	9	51	2	4	3	2	2	0	0	2																														0	1	3	0	3
20160695	2016	3	47	1	11	4	2	2	0	1	3							7																							1	0	1	0	1
20160696	2016	5	66	1	12	3			0	1	3							7																							1	0	1	0	2
20160697	2016	4	53	1	3	3	9	8	1	1	3	0	1	0	0		0	2	1	1	2	5										8	3	3	3	3	3	4	3	4	1	1	2	1	5
20160698	2016	4	56	1	6	5	8	5	0	0	1																														1	0	1	1	5
20160699	2016	7	38	2	8	3	4	1	0	0	1																														0	1	2	1	5
20160700	2016	8	43	2	3	5	4	1	0	0	1																														0	1	2	0	3
20160701	2016	7	37	2	8	5	2	1	0	0	2																														0	1	2	0	2
20160702	2016	5	67	1	12	3	10	10	1	1	3	1	0	0	0		0	1	2	4	5	2										8	3	4	4	3	3	3	4	3	1	0	1	0	2
20160703	2016	1	28	1	5	4		2	0	0	1																														1	0	1	0	3
20160704	2016	9	50	2	8	1	3	1	1	1	3	1	0	0	0		0	1	1	1	2	5										7	3	3	3	3	3	2	3	4	0	1	2	1	5
20160705	2016	5	69	1	9	4	3	2	1	1	3	1	0	0	0		0	1	3	2	3	1										2	2	2	3	3	2	1	2	2	1	0	1	0	2
20160706	2016	5	69	1	6	3	2	2	0	0	1																														1	1	2	1	5
20160707	2016	10	62	2	3	3	3	1	0	0	2																														0	0	1	0	2
20160708	2016	9	56	2	8	3			1	1	3	0	0	0	1		0	4	1	5	2	8										2	1	1	1	2	1	1	4	3	0	1	2	1	5
20160709	2016	3	46	1	5	3	5	5	0	0	1																														1	1	2	1	6
20160710	2016	2	35	1	4	3	3	3	0	0	1																														1	1	2	1	6
20160711	2016	10	62	2	9	3	3	2	0	0	1																														0	1	2	1	5
20160712	2016	3	40	1	4	4	7	3	1	1	3	0	1	0	0		0	2	3	2	1	3										8	4	3	4	4	4	4	3	4	1	1	2	0	2
20160713	2016	4	55	1	4	3	3	3	0	0	2																														1	0	1	1	5
20160714	2016	7	30	2	8	7			0	0	2																														0	0	1	1	5
20160715	2016	9	56	2	8	5	2	1	1	1	3	0	1	0	0		0	2	1	1	2	5										7	3	3	3	3	3	2	3	3	0	1	2	1	5
20160716	2016	10	64	2	8	5	2	1	0	1	3							7																							0	0	1	1	5
20160717	2016	10	65	2	8	4	2	2	0	0	2																														0	0	1	0	2
20160718	2016	8	49	2	11	3	1	1	0	0	2																														0	1	2	0	3
20160719	2016	5	61	1	3	3	2	2	1	1	3	1	0	0	0		0	1	2	5	4	1										5	2	3	3	3	2	2	3	3	1	1	2	1	5
20160720	2016	10	62	2	8	3	2	1	0	0	1																														0	0	1	0	2
20160721	2016	2	35	1	3	3	10	10	0	0	2																														1	0	1	0	1
20160722	2016	8	45	2	12	3	10	1	0	0	2																														0	1	2	1	5
20160723	2016	5	60	1	6	3	2	2	1	1	3	0	1	0	0		0	2	2	5	4	7										3	1	1	1	3	1	1	3	3	1	0	1	1	5
20160724	2016	7	38	2	8	5			0	0	1																														0	1	2	1	5
20160725	2016	5	61	1	4	3	4	4	0	0	2																														1	0	1	1	5
20160726	2016	4	53	1	6	3	5	5	0	0	1																														1	0	1	1	5
20160727	2016	5	62	1	12	5	2	1	0	0	1																														1	0	1	1	5
20160728	2016	7	31	2	8	4	4	1	0	0	1																														0	0	1	1	5
20160729	2016	7	35	2	3	4	1	1	0	0	2																														0	0	1	0	2
20160730	2016	3	44	1	12	4			0	0	1																														1	0	1	0	2
20160731	2016	3	44	1	3	3	2	2	0	0	2																														1	1	2	1	6
20160732	2016	1	26	1	5	7	1	1	1	1	3	0	1	0	0		0	2	1	2	1	7										4	3	3	4	3	2	2	2	2	1	0	1	1	5
20160733	2016	6	26	2	8	5	4	1	0	0	1																														0	1	2	0	2
20160734	2016	4	57	1	6	1	2	2	1	1	4	0	1	0	0		0	2	2	2	4	5										8	3	3	3	3	3	3	3	3	1	0	1	0	2
20160735	2016	7	35	2	3	3	2	2	1	1	3	0	1	0	0		0	2	2	2	4	5										5	3	3	3	1	1	1	4	3	0	1	2	1	5
20160736	2016	3	41	1	5	5	3	3	0	0	2																														1	0	1	1	5
20160737	2016	2	37	1	5	8	4	3	0	0	2																														1	1	2	0	3
20160738	2016	1	27	1	5	3	2	2	0	0	1																														1	1	3	1	5
20160739	2016	4	57	1	3	3	9	7	0	0	2																														1	1	2	1	5
20160740	2016	7	30	2	5	3	2	2	1	1	3	0	0	0	1		0	4	3	1	2	3										5	2	2	2	4	3	3	4	4	0	1	3	1	5
20160741	2016	5	60	1	5	8	4	3	1	1	3	0	0	0	1		0	4	2	1	2	4										7	3	3	3	3	3	2	3	3	1	0	1	0	4
20160742	2016	9	53	2	9	3	4	1	0	0	1																														0	1	2	0	3
20160743	2016	9	56	2	9	3	4	1	0	0	1																														0	0	1	0	2
20160744	2016	6	28	2	10	8			1	1	3	1	0	0	0		0	1	3	1	2	3										3	1	1	1	1	1	3	3	3	0	0	1	1	5
20160745	2016	6	26	2	5	5	6	2	0	0	2																														0	1	2	1	5
20160746	2016	3	48	1	5	2	5	2	0	0	2																														1	1	2	0	2
20160747	2016	10	65	2	8	7			0	0	1																														0	0	1	0	2
20160748	2016	1	28	1	4	3	2	2	1	1	3	1	0	0	0		0	1	1	1	2	8										7	4	3	4	4	4	2	3	4	1	0	1	1	6
20160749	2016	7	33	2	12	2	10	10	0	0	1																														0	1	2	0	2
20160750	2016	9	53	2	8	5	4	1	0	0	1																														0	1	2	0	2
20160751	2016	9	52	2	8	8	2	1	0	0	2																														0	1	2	1	5
20160752	2016	9	55	2	9	7	4	1	0	0	1																														0	1	2	0	3
20160753	2016	10	66	2	12	7	2	2	1	1	3	0	0	0	1		0	4	3	1	3	9										8	3	3	3	3	3	3	3	3	0	1	2	0	3
20160754	2016	9	55	2	3	3	8	3	0	0	1																														0	0	1	1	5
20160755	2016	7	32	2	5	4	1	1	1	1	3	1	0	0	0		0	1	3	1	2	3										8	4	3	3	4	3	5	5	5	0	1	3	1	5
20160756	2016	3	44	1	7	3	10	1	0	0	1																														1	0	1	0	3
20160757	2016	10	62	2	6	3	6	5	1	1	3	0	0	0	0		1	6	1	8	2	5										7	3	3	3	3	2	3	3	4	0	1	2	0	2
20160758	2016	6	21	2	10	3	10	1	0	0	1																														0	1	2	1	5
20160759	2016	1	26	1	3	3	5	1	0	0	1																														1	1	2	1	5
20160760	2016	8	41	2	8	2	3	1	0	0	1																														0	1	2	1	5
20160761	2016	10	63	2	6	2	1	1	0	0	1																														0	1	2	1	5
20160762	2016	8	46	2	8	8	3	1	1	1	3	0	1	0	0		0	2	2	1	5	4										8	3	3	3	3	3	4	3	3	0	0	1	0	2
20160763	2016	10	63	2	12	4	2	1	0	0	2																														0	1	2	0	2
20160764	2016	9	51	2	8	3	4	10	0	1	5							7																							0	0	1	0	2
20160765	2016	4	56	1	5	4	4	2	1	1	3	0	0	1	0		0	3	3	1	3	7										7	2	3	3	4	3	3	3	3	1	0	1	1	5
20160766	2016	10	62	2	9	3	2	2	0	0	2																														0	1	2	1	5
20160767	2016	5	60	1	3	4			1	1	3	1	0	0	0		0	1	2	1	4	5										6	2	3	3	3	3	2	3	3	1	0	1	1	5
20160768	2016	10	62	2	8	3	4	2	0	0	1																														0	0	1	0	2
20160769	2016	1	27	1	9	5	1	1	1	1	3	0	0	1	0		0	3	2	4	5	2										5	1	3	3	3	1	1	4	3	1	1	2	1	5
20160770	2016	5	60	1	1	8	4	4	0	1	3							7																							1	1	2	1	5
20160771	2016	2	35	1	5	4	3	2	0	0	1																														1	0	1	0	4
20160772	2016	9	53	2	8	3	4	1	0	0	1																														0	0	1	1	5
20160773	2016	6	28	2	11	3	9	1	0	0	1																														0	0	1	0	1
20160774	2016	10	62	2	12	3	1	1	1	1	3	0	0	0	1		0	4	2	5	4	1										3	2	2	2	3	2	2	3	3	0	1	2	0	2
20160775	2016	5	60	1	6	5	4	1	0	0	2																														1	1	3	1	5
20160776	2016	5	68	1	12	3	1	1	1	1	3	1	0	0	0		0	1	2	2	4	7										8	3	4	4	4	3	3	3	3	1	1	3	1	5
20160777	2016	8	41	2	5	4	4	1	1	1	3	0	1	0	0		0	2	3	3	1	2										6	2	2	3	3	4	4	4	4	0	1	3	1	5
20160778	2016	10	64	2	12	3	5	1	0	0	1																														0	0	1	0	1
20160779	2016	10	60	2	9	2	4	2	0	0	2																														0	1	2	0	2
20160780	2016	1	27	1	4	7	2	2	0	0	2																														1	1	2	0	2
20160781	2016	8	41	2	8	3			0	0	2																														0	0	1	0	3
20160782	2016	5	61	1	7	5	3	3	0	0	2																														1	0	1	0	2
20160783	2016	10	66	2	8	5	3	1	0	1	3							7																							0	1	2	0	2
20160784	2016	5	63	1	12	3	10	10	0	1	3							7																							1	1	3	1	6
20160785	2016	9	57	2	8	3	5	1	0	0	1																														0	0	1	0	3
20160786	2016	3	48	1	4	3	4	3	0	0	2																														1	1	2	0	2
20160787	2016	6	29	2	9	3	10	10	0	1	3							7																							0	0	1	0	2
20160788	2016	3	41	1	5	5	6	2	0	0	2																														1	1	2	1	5
20160789	2016	5	66	1	8	3	2	2	0	0	2																														1	1	2	0	2
20160790	2016	9	58	2	5	8	2	2	0	0	1																														0	1	2	0	3
20160791	2016	6	20	2	10	4	10	10	0	0	2																														0	1	2	0	2
20160792	2016	2	38	1	5	2	9	2	1	1	4	0	0	1	0		0	3	2	4	3	5										7	2	3	4	4	3	3	4	3	1	1	3	1	5
20160793	2016	3	44	1	6	6	3	3	1	1	5	0	1	0	0		0	2	3	3	1	5										8	5	3	5	5	3	3	5	5	1	1	3	1	5
20160794	2016	2	38	1	3	4	4	3	0	0	2																														1	1	2	1	5
20160795	2016	8	41	2	3	4	10	10	0	0	1																														0	1	2	1	5
20160796	2016	9	51	2	8	4	6	1	0	0	2																														0	0	1	0	2
20160797	2016	9	50	2	3	3	3	3	0	0	1																														0	0	1	0	2
20160798	2016	9	55	2	9	3	4	1	0	0	1																														0	1	2	1	5
20160799	2016	4	57	1	12	3	10	10	0	1	3							7																							1	1	2	1	5
20160800	2016	4	55	1	3	4	6	4	0	0	2																														1	1	2	1	5
20160801	2016	4	51	1	4	3	8	8	0	0	1																														1	0	1	1	6
20160802	2016	5	61	1	4	1	2	2	0	0	2																														1	0	1	0	2
20160803	2016	4	52	1	3	3	4	4	0	0	2																														1	1	2	1	5
20160804	2016	8	40	2	9	3	2	1	0	0	2																														0	0	1	0	2
20160805	2016	3	43	1	5	3	2	2	1	1	3	0	1	0	0		0	2	1	1	2	7										6	1	3	4	4	3	1	3	3	1	0	1	0	2
20160806	2016	1	29	1	3	4	10	10	0	0	1																														1	0	1	1	6
20160807	2016	7	30	2	8	5	3	1	0	0	1																														0	1	2	0	2
20160808	2016	5	62	1	6	3	1	1	0	0	2																														1	1	3	1	5
20160809	2016	4	53	1	3	1	3	3	1	1	3	1	0	0	0		0	1	3	1	3	2										3	1	1	1	3	2	1	3	3	1	1	2	1	5
20160810	2016	2	36	1	4	8	3	2	0	0	2																														1	1	2	1	5
20160811	2016	2	36	1	3	3	4	3	1	1	3	1	0	0	0		0	1	3	2	3	1										6	2	2	3	3	3	3	3	3	1	1	2	1	5
20160812	2016	10	68	2	8	3	3	1	0	0	1																														0	0	1	0	2
20160813	2016	4	51	1	5	5	5	5	0	1	3							7																							1	1	2	1	5
20160814	2016	5	62	1	3	3	6	3	0	0	1																														1	1	2	0	2
20160815	2016	2	34	1	5	5	3	3	1	1	3	1	0	0	0		0	1	3	1	2	3										8	3	3	3	3	3	4	4	4	1	0	1	1	5
20160816	2016	9	56	2	7	3	3	3	1	1	3	0	1	0	0		0	2	2	5	4	1										8	4	3	3	4	3	3	4	3	0	1	2	1	5
20160817	2016	5	67	1	12	3	4	3	1	1	4	0	0	1	0		0	3	1	2	1	5										8	3	4	4	4	3	3	4	4	1	1	2	1	5
20160818	2016	3	46	1	3	3	3	3	1	1	3	1	0	0	0		0	1	1	5	7	8										4	1	1	1	4	4	1	3	3	1	1	2	1	5
20160819	2016	1	24	1	9	5	5	1	0	0	1																														1	0	1	1	5
20160820	2016	4	59	1	2	5	3	3	0	0	2																														1	0	1	1	5
20160821	2016	9	50	2	5	1	2	2	0	0	1																														0	0	1	0	2
20160822	2016	7	32	2	10	8			0	0	1																														0	0	1	1	5
20160823	2016	4	54	1	6	6	3	3	0	0	1																														1	0	1	1	5
20160824	2016	1	26	1	3	4	2	2	0	0	2																														1	1	2	1	5
20160825	2016	7	34	2	11	7	2	2	0	1	3							7																							0	1	2	1	5
20160826	2016	10	65	2	12	3	10	10	0	0	2																														0	0	1	1	5
20160827	2016	8	46	2	2	4	10	10	0	0	1																														0	0	1	1	5
20160828	2016	5	67	1	12	8	9	2	0	0	2																														1	1	2	1	5
20160829	2016	7	34	2	5	3	4	3	0	0	1																														0	0	1	1	5
20160830	2016	7	36	2	8	5	3		0	0	1																														0	1	2	0	3
20160831	2016	4	57	1	6	3	3	2	0	0	2																														1	1	2	0	2
20160832	2016	1	23	1	11	3	5	1	1	1	4	0	0	1	0		0	3	2	1	4	3										8	4	4	4	4	4	4	4	4	1	1	3	1	5
20160833	2016	3	43	1	4	5	2	2	1	1	3	0	0	0	1		0	4	2	4	8	2										4	1	1	3	3	1	1	3	3	1	0	1	0	2
20160834	2016	1	28	1	3	3	5	3	1	1	4	0	0	0	1		0	4	3	1	3	2										8	4	5	5	4	4	3	4	4	1	1	2	1	5
20160835	2016	1	27	1	4	3	4	1	1	1	3	1	0	0	0		0	1	1	1	5	2										3	1	1	1	4	1	1	4	4	1	1	2	1	5
20160836	2016	10	62	2	9	5	4	1	0	0	2																														0	0	1	0	2
20160837	2016	7	32	2	8	4			0	0	2																														0	1	2	1	5
20160838	2016	5	61	1	2	1	4	4	0	1	5							7																							1	1	2	1	5
20160839	2016	6	22	2	10	3	1	1	1	1	3	0	1	0	0		0	2	2	2	4	1										5	2	3	4	4	1	1	4	4	0	0	1	1	5
20160840	2016	4	57	1	1	3	6	6	0	0	2																														1	1	2	1	6
20160841	2016	7	36	2	4	7	2	2	0	0	1																														0	1	2	0	3
20160842	2016	3	46	1	5	4	4	3	0	0	2																														1	1	2	1	5
20160843	2016	2	34	1	4	3	4	4	0	0	1																														1	0	1	1	6
20160844	2016	3	44	1	5	6	5	3	0	0	2																														1	1	2	1	5
20160845	2016	4	59	1	5	3	3	3	0	0	2																														1	1	2	1	5
20160846	2016	7	30	2	3	5			0	0	1																														0	0	1	1	5
20160847	2016	9	50	2	9	8	1	1	0	0	1																														0	1	2	0	3
20160848	2016	8	45	2	8	3	10	10	0	1	3							7																							0	0	1	0	2
20160849	2016	5	65	1	6	5	6	6	0	0	1																														1	0	1	1	5
20160850	2016	2	37	1	1	8	3	3	1	1	3	1	0	0	0		0	1	2	2	4	5										5	2	2	4	4	2	3	4	4	1	1	2	1	6
20160851	2016	2	34	1	3	3	3	3	0	0	2																														1	1	2	1	5
20160852	2016	6	29	2	8	3	3		0	0	1																														0	1	3	0	2
20160853	2016	8	47	2	3	3	2	2	0	0	1																														0	1	2	1	5
20160854	2016	9	58	2	8	5	5	1	0	0	2																														0	1	2	0	3
20160855	2016	8	46	2	4	3			0	0	1																														0	1	2	1	5
20160856	2016	4	53	1	4	6	2	2	0	0	1																														1	1	2	0	2
20160857	2016	3	43	1	3	6	3	3	0	0	2																														1	1	2	1	5
20160858	2016	5	63	1	12	4	3	1	1	1	3	0	0	0	1		0	4	2	2	4	5										3	2	4	4	4	2	2	2	2	1	1	2	1	5
20160859	2016	4	55	1	3	3	9	9	0	0	2																														1	0	1	1	5
20160860	2016	2	39	1	5	3	3	3	0	0	2																														1	1	2	0	2
20160861	2016	9	56	2	9	3	6	1	0	0	2																														0	0	1	0	2
20160862	2016	8	49	2	9	3	3	1	0	0	2																														0	0	1	0	2
20160863	2016	1	26	1	1	3	3	2	1	1	3	0	1	0	0		0	2	2	4	5	3										8	4	5	4	5	4	5	4	4	1	1	3	1	5
20160864	2016	2	32	1	1	4	3	3	0	0	1																														1	1	2	0	2
20160865	2016	10	62	2	8	4	10	1	0	1	3							7																							0	1	2	1	5
20160866	2016	9	55	2	8	3	2	1	0	1	3							7																							0	1	2	0	3
20160867	2016	10	66	2	9	8	2	2	0	0	2																														0	1	2	0	2
20160868	2016	1	26	1	5	4	7	2	0	0	1																														1	1	2	0	3
20160869	2016	3	42	1	4	5	3	3	0	0	2																														1	1	2	1	5
20160870	2016	9	53	2	8	3	3	1	0	0	1																														0	0	1	1	5
20160871	2016	4	52	1	5	8	3	3	0	0	1																														1	0	1	0	2
20160872	2016	10	66	2	12	8	1	1	0	0	2																														0	0	1	0	2
20160873	2016	3	41	1	5	8	3	3	0	0	1																														1	1	2	0	2
20160874	2016	7	39	2	4	3	10	10	0	0	1																														0	1	2	1	5
20160875	2016	9	51	2	3	3	7	3	1	1	3	0	0	1	0		0	3	3	1	3	7										8	4	3	4	3	3	4	4	4	0	1	2	1	5
20160876	2016	5	64	1	3	3	4	4	1	1	3	0	1	0	0		0	2	1	2	8	1										5	1	2	2	4	4	3	3	4	1	1	3	1	5
20160877	2016	5	60	1	3	4	4	4	1	1	3	0	1	0	0		0	2	3	2	3	4										5	3	3	3	3	3	2	2	2	1	1	2	1	5
20160878	2016	10	65	2	12	5	2	1	0	0	2																														0	1	2	0	2
20160879	2016	1	20	1	10	3	1	1	1	1	3	0	0	1	0		0	3	2	1	4	2										7	3	3	3	3	3	1	3	3	1	1	2	1	5
20160880	2016	9	51	2	9	1	2	1	1	1	3	1	0	0	0		0	1	2	2	4	7										1	1	2	2	2	2	1	3	2	0	1	2	0	3
20160881	2016	8	40	2	7	4			0	0	1																														0	1	2	1	5
20160882	2016	3	40	1	5	4	2	2	0	0	2																														1	0	1	0	2
20160883	2016	5	66	1	7	4	4	3	0	0	1																														1	0	1	0	2
20160884	2016	10	66	2	8	8	2	1	0	0	2																														0	0	1	0	2
20160885	2016	4	53	1	3	3	7	6	1	1	3	0	1	0	0		0	2	1	5	7	8										8	3	4	4	4	4	3	4	4	1	1	3	1	5
20160886	2016	4	53	1	12	8	9	9	1	1	3	0	0	0	1		0	4	2	1	2	4										8	3	3	3	3	3	3	3	3	1	1	2	0	4
20160887	2016	7	35	2	12	4	1	1	0	0	2																														0	0	1	0	2
20160888	2016	8	42	2	12	3			1	1	3	0	1	0	0		0	2	3	2	3	1										4	2	1	3	2	3	2	3	3	0	1	2	1	5
20160889	2016	8	41	2	6	8	3	1	1	1	3	1	0	0	0		0	1	3	1	5	3										6	2	4	4	4	2	3	4	3	0	1	2	1	5
20160890	2016	9	54	2	8	3			0	0	1																														0	0	1	0	2
20160891	2016	2	38	1	5	5	5	2	0	1	3							7																							1	1	2	1	5
20160892	2016	3	47	1	12	1			0	0	1																														1	0	1	0	1
20160893	2016	9	52	2	12	5	1	1	0	0	2																														0	1	2	0	3
20160894	2016	10	68	2	11	5	1	1	0	0	2																														0	0	1	0	3
20160895	2016	3	48	1	3	5	4	4	1	1	4	0	1	0	0		0	2	2	1	2	4										8	4	4	4	4	4	4	4	4	1	1	2	0	2
20160896	2016	2	37	1	1	5	4	3	0	0	1																														1	0	1	1	5
20160897	2016	10	64	2	6	5	10	10	0	0	1																														0	0	1	0	3
20160898	2016	1	26	1	4	4	3	3	0	1	3							7																							1	0	1	1	5
20160899	2016	9	55	2	12	7	1	1	0	0	1																														0	1	2	1	5
20160900	2016	5	66	1	2	3	2	2	0	0	1																														1	0	1	1	5
20160901	2016	4	55	1	6	3	8	7	0	0	2																														1	1	2	1	5
20160902	2016	5	68	1	9	4	2	2	0	0	2																														1	1	2	0	2
20160903	2016	6	23	2	10	7	6	1	0	0	2																														0	1	2	1	5
20160904	2016	9	59	2	9	1	2	2	0	0	1																														0	1	2	0	2
20160905	2016	5	61	1	3	7	5	4	0	0	1																														1	0	1	1	5
20160906	2016	4	55	1	1	4	6	4	0	0	2																														1	1	2	1	5
20160907	2016	8	48	2	8	4	2	10	0	0	1																														0	1	2	0	3
20160908	2016	9	53	2	12	3	10	1	0	0	2																														0	1	2	0	2
20160909	2016	6	20	2	10	8	2	1	0	0	1																														0	0	1	0	2
20160910	2016	2	37	1	5	4	2	2	0	0	1																														1	0	1	0	3
20160911	2016	2	34	1	3	5	3	3	0	0	1																														1	1	2	1	5
20160912	2016	8	44	2	4	3	4	3	1	1	3	1	0	0	0		0	1	2	2	5	4										8	3	3	3	3	3	3	3	3	0	1	3	1	5
20160913	2016	3	45	1	5	3	10	10	0	0	1																														1	0	1	0	2
20160914	2016	4	51	1	6	3	3	2	0	0	1																														1	0	1	0	2
20160915	2016	1	21	1	10	1	10	10	0	0	2																														1	0	1	1	5
20160916	2016	9	54	2	8	5	4	1	0	0	2																														0	1	2	1	5
20160917	2016	4	59	1	3	5	2	1	0	0	1																														1	0	1	1	5
20160918	2016	9	52	2	8	6	3	1	0	0	1																														0	0	1	1	5
20160919	2016	1	27	1	4	3	3	3	0	0	2																														1	1	2	1	6
20160920	2016	4	56	1	6	1	1	1	1	1	3	0	1	0	0		0	2	3	1	3	2										8	3	3	3	3	3	3	3	3	1	0	1	0	4
20160921	2016	10	66	2	8	8	5	1	0	0	1																														0	1	3	1	5
20160922	2016	4	56	1	11	4	2	1	0	0	2																														1	1	2	1	5
20160923	2016	7	38	2	5	3	2	2	0	0	1																														0	0	1	1	5
20160924	2016	3	41	1	3	3	4	4	1	1	3	0	1	0	0		0	2	2	1	2	4										3	1	1	1	4	1	1	4	4	1	1	2	1	5
20160925	2016	1	29	1	6	4			0	0	2																														1	1	2	0	2
20160926	2016	8	44	2	8	4	4	1	0	0	1																														0	1	2	0	2
20160927	2016	9	59	2	8	3	4	1	0	0	2																														0	1	2	1	5
20160928	2016	2	35	1	5	4	1	1	0	0	1																														1	1	2	0	3
20160929	2016	10	63	2	5	3	3	2	1	1	3	0	0	0	1		0	4	3	2	3	5										2	2	2	3	3	2	1	1	2	0	1	2	0	4
20160930	2016	4	55	1	1	3	5	5	1	1	3	0	1	0	0		0	2	2	2	5	4										4	2	2	3	3	2	2	3	3	1	1	2	0	2
20160931	2016	1	21	1	9	3	10	1	0	0	2																														1	1	2	0	3
20160932	2016	1	21	1	12	3	2	1	0	0	2																														1	0	1	0	2
20160933	2016	9	50	2	9	5			0	0	1																														0	0	1	0	2
20160934	2016	1	20	1	10	3	7	1	0	0	2																														1	1	2	0	2
20160935	2016	4	53	1	3	5	5	4	0	0	2																														1	0	1	1	5
20160936	2016	8	44	2	12	5			0	0	1																														0	0	1	1	5
20160937	2016	4	59	1	5	4	3	3	0	0	2																														1	1	3	1	5
20160938	2016	10	67	2	12	3	2	1	0	0	1																														0	1	2	0	2
20160939	2016	3	47	1	4	3			1	1	3	1	0	0	0		0	1	2	2	4	1										8	4	4	4	4	3	3	4	4	1	0	1	1	6
20160940	2016	2	36	1	4	3	7	4	0	0	2																														1	1	2	1	5
20160941	2016	1	22	1	10	8			0	0	1																														1	0	1	1	5
20160942	2016	1	24	1	9	5	4	1	0	0	2																														1	1	2	0	3
20160943	2016	3	44	1	1	4	2	2	0	0	2																														1	0	1	1	5
20160944	2016	6	29	2	9	8	1	1	0	0	1																														0	0	1	0	2
20160945	2016	9	55	2	8	5	5	10	0	0	1																														0	0	1	0	2
20160946	2016	5	65	1	5	3	4	4	0	0	2																														1	1	2	1	5
20160947	2016	6	25	2	9	4			0	0	1																														0	1	2	0	2
20160948	2016	8	42	2	3	2	4	2	0	0	1																														0	1	2	0	2
20160949	2016	10	67	2	12	3	3	1	0	0	1																														0	1	2	0	2
20160950	2016	2	31	1	1	4	3	3	1	1	5	1	0	0	0		0	1	2	1	4	3										8	4	4	4	4	4	4	5	5	1	1	3	1	6
20160951	2016	9	54	2	9	5	5	1	0	0	1																														0	0	1	0	2
20160952	2016	2	33	1	1	4	7	3	0	0	1																														1	0	1	1	5
20160953	2016	5	68	1	12	3	4	4	0	1	3							7																							1	1	3	1	5
20160954	2016	9	51	2	9	3	5	2	0	0	2																														0	1	2	1	5
20160955	2016	9	54	2	9	3	6	1	0	0	2																														0	1	2	1	5
20160956	2016	8	49	2	5	5	5	1	1	1	3	0	1	0	0		0	2	3	3	4	5										5	2	1	3	3	2	3	4	4	0	1	2	1	5
20160957	2016	2	35	1	5	3	3	2	0	0	2																														1	1	2	1	5
20160958	2016	4	51	1	5	5	3	3	0	0	2																														1	1	2	0	2
20160959	2016	4	53	1	4	4	10	10	1	1	3	0	1	0	0		0	2	3	1	2	3										8	4	5	5	4	4	5	5	5	1	1	3	1	6
20160960	2016	5	60	1	3	5	4	4	0	0	2																														1	1	2	1	5
20160961	2016	5	60	1	12	4	10	1	1	1	3	0	1	0	0		0	2	2	4	5	2										8	3	3	3	3	3	3	3	3	1	1	2	1	5
20160962	2016	8	43	2	6	5	3	1	0	0	1																														0	1	2	0	2
20160963	2016	1	20	1	10	5	1	1	0	0	1																														1	1	2	1	5
20160964	2016	5	63	1	3	8	5	3	1	1	3	0	0	0	1		0	4	3	2	5	3										3	1	1	3	4	2	1	4	2	1	1	2	1	5
20160965	2016	1	26	1	5	5			0	1	3							7																							1	1	2	0	2
20160966	2016	1	29	1	5	1	2	2	0	0	2																														1	1	2	0	2
20160967	2016	8	43	2	9	1	3	1	0	0	1																														0	1	2	0	2
20160968	2016	1	21	1	10	3	1	1	0	0	2																														1	1	2	1	5
20160969	2016	9	55	2	3	5	4	4	1	1	3	0	0	0	0		1	6	2	4	2	5										6	2	3	3	3	3	2	3	3	0	1	2	0	4
20160970	2016	3	46	1	5	3	2	2	1	1	3	0	0	1	0		0	3	2	5	4	3										3	2	2	2	3	2	2	3	3	1	0	1	1	5
20160971	2016	3	44	1	6	8	5	4	1	1	3	1	0	0	0		0	1	1	1	2	8										4	2	1	3	3	2	1	4	4	1	1	2	1	5
20160972	2016	10	62	2	9	5	2	2	0	0	1																														0	0	1	0	2
20160973	2016	10	66	2	8	5	5	1	0	1	3							7																							0	1	2	0	3
20160974	2016	3	46	1	4	5	3	3	0	1	3							7																							1	0	1	0	2
20160975	2016	10	64	2	8	6	3	1	0	0	1																														0	0	1	0	2
20160976	2016	10	64	2	8	3	2	1	0	0	2																														0	1	2	1	5
20160977	2016	10	67	2	9	5	10	10	1	1	3	0	0	1	0		0	3	1	2	1	5										6	2	3	3	3	3	2	3	3	0	1	2	0	2
20160978	2016	4	51	1	5	4	10	2	0	0	1																														1	0	1	1	5
20160979	2016	4	59	1	1	3	7	5	1	1	3	0	0	1	0		0	3	1	1	2	5										5	1	1	3	3	2	3	4	3	1	1	2	1	6
20160980	2016	1	21	1	10	5	4	1	0	0	1																														1	0	1	1	5
20160981	2016	4	50	1	3	3	3	3	0	0	1																														1	1	2	1	5
20160982	2016	4	50	1	5	3	2	2	0	0	1																														1	0	1	0	2
20160983	2016	3	45	1	5	5			0	1	3							7																							1	1	2	1	5
20160984	2016	7	36	2	7	7	2	1	0	0	1																														0	1	2	0	2
20160985	2016	2	39	1	3	3	5	3	0	0	2																														1	1	2	1	5
20160986	2016	9	59	2	9	5			0	0	1																														0	0	1	0	4
20160987	2016	4	56	1	3	6	5	4	0	0	1																														1	0	1	1	5
20160988	2016	3	40	1	3	3			1	1	3	0	0	0	1		0	4	2	4	5	2										5	2	2	3	3	3	2	3	3	1	1	2	1	5
20160989	2016	1	21	1	10	3	3	1	1	1	3	1	0	0	0		0	1	3	1	3	4										4	1	1	3	3	1	1	4	3	1	1	2	1	5
20160990	2016	4	58	1	7	3	2	2	0	0	1																														1	1	2	0	2
20160991	2016	5	64	1	9	3	3	2	0	0	1																														1	0	1	0	2
20160992	2016	1	24	1	9	6	2	1	0	0	2																														1	1	2	1	5
20160993	2016	9	51	2	7	3	3	3	1	1	4	0	0	0	1		0	4	1	1	2	5										8	5	5	5	5	5	4	5	5	0	1	2	1	5
20160994	2016	10	63	2	9	4	4	1	0	0	2																														0	1	2	0	2
20160995	2016	4	57	1	3	8	5	5	0	0	1																														1	0	1	0	2
20160996	2016	8	45	2	11	5	1	1	0	0	2																														0	0	1	0	2
20160997	2016	1	29	1	7	3	3	3	0	0	1																														1	1	2	0	3
20160998	2016	9	53	2	9	3	1	1	0	0	1																														0	0	1	1	5
20160999	2016	9	55	2	9	3	5	1	0	0	2																														0	1	2	0	2
20161000	2016	8	44	2	12	5			0	1	3							7																							0	0	1	0	2
20161001	2016	2	32	1	4	5	5	3	0	0	1																														1	0	1	1	6
20161002	2016	2	31	1	1	7	2	2	0	0	1																														1	1	2	1	5
20161003	2016	10	68	2	8	3	2	1	0	1	3							7																							0	0	1	0	2
20161004	2016	8	47	2	8	1	1	1	0	0	2																														0	0	1	0	1
20161005	2016	3	49	1	4	3	4	4	1	1	3	0	1	0	0		0	2	3	8	3	4										5	3	2	4	4	2	1	3	3	1	1	2	1	6
20161006	2016	2	39	1	4	8	4	4	1	1	3	0	1	0	0		0	2	3	3	2	7										4	1	2	4	3	3	2	2	4	1	1	3	1	6
20161007	2016	7	36	2	8	5	2	1	0	0	2																														0	1	2	1	6
20161008	2016	2	34	1	4	5	2	2	0	0	2																														1	0	1	0	2
20161009	2016	5	67	1	9	5	4	2	1	1	3	1	0	0	0		0	1	1	1	2	5										4	1	1	3	4	1	1	3	3	1	1	3	1	6
20161010	2016	4	50	1	5	5	3	3	0	0	2																														1	0	1	1	5
20161011	2016	3	42	1	3	3	3	2	0	0	2																														1	0	1	0	2
20161012	2016	2	32	1	4	3	3	3	1	1	3	0	0	0	1		0	4	3	2	3	8										7	3	3	2	4	3	4	4	3	1	1	2	1	5
20161013	2016	10	61	2	8	5	6	1	0	0	1																														0	1	2	1	5
20161014	2016	10	60	2	9	8	10	1	0	0	2																														0	1	2	0	2
20161015	2016	10	60	2	8	4	5	1	0	0	1																														0	1	2	1	5
20161016	2016	1	22	1	10	5	10	10	0	0	1																														1	1	2	1	5
20161017	2016	8	47	2	9	3	5	1	0	0	1																														0	1	2	0	2
20161018	2016	4	55	1	5	4	10	10	0	1	3							7																							1	1	2	0	2
20161019	2016	7	36	2	3	1	3	1	0	0	1																														0	1	2	1	5
20161020	2016	7	37	2	8	5	3		0	1	3							7																							0	1	2	0	2
20161021	2016	8	44	2	3	3	7	3	0	0	2																														0	0	1	1	5
20161022	2016	1	20	1	10	3			1	1	4	0	1	0	0		0	2	3	2	3	1										6	2	5	5	3	4	2	5	5	1	1	3	1	6
20161023	2016	8	40	2	3	3	3	1	0	0	1																														0	0	1	0	4
20161024	2016	4	52	1	5	6	3	3	0	0	2																														1	0	1	0	3
20161025	2016	7	33	2	8	7	2	1	0	0	1																														0	0	1	0	1
20161026	2016	9	52	2	9	4			1	1	3	0	0	0	1		0	4	2	1	2	4										4	1	1	4	4	1	1	3	4	0	1	2	1	5
20161027	2016	1	22	1	10	5	1	1	0	1	3							7																							1	1	2	1	5
20161028	2016	4	59	1	4	6	3	3	1	1	3	1	0	0	0		0	1	2	4	5	2										3	2	2	2	3	2	2	3	3	1	0	1	1	5
20161029	2016	10	61	2	9	5			0	0	1																														0	0	1	0	3
20161030	2016	8	43	2	8	3			0	0	1																														0	1	2	1	5
20161031	2016	1	28	1	3	3	10	10	1	1	3	0	1	0	0		0	2	3	1	2	3										8	3	3	5	4	4	3	5	3	1	1	2	1	5
20161032	2016	10	66	2	12	5	1	1	1	1	3	1	0	0	0		0	1	3	1	2	3										5	3	3	3	2	4	2	3	2	0	1	2	0	2
20161033	2016	1	26	1	10	5	2	1	1	1	3	0	1	0	0		0	2	2	1	2	4										5	2	2	4	4	3	2	5	5	1	1	2	0	3
20161034	2016	7	32	2	8	3	1	1	0	0	2																														0	0	1	0	2
20161035	2016	2	39	1	4	3	3	3	0	1	3							7																							1	0	1	1	5
20161036	2016	2	35	1	4	3	5	3	1	1	3	0	1	0	0		0	2	1	2	1	5										6	2	3	4	4	3	2	4	4	1	1	3	1	6
20161037	2016	5	62	1	5	3	2	2	0	0	1																														1	1	2	1	5
20161038	2016	4	54	1	4	4	3	3	0	0	2																														1	0	1	0	2
20161039	2016	8	42	2	3	4	3	2	0	0	1																														0	1	2	0	2
20161040	2016	8	43	2	7	3	7	1	0	0	1																														0	1	2	1	5
20161041	2016	4	55	1	4	1	5	3	0	0	2																														1	0	1	0	2
20161042	2016	2	37	1	4	3	3	3	1	1	4	1	0	0	0		0	1	1	1	2	5										8	3	3	3	3	3	3	3	3	1	1	4	1	6
20161043	2016	4	54	1	3	3	5	5	0	1	3							7																							1	1	2	1	5
20161044	2016	7	39	2	4	5	10	2	0	1	3							7																							0	0	1	0	2
20161045	2016	6	26	2	12	5	1	1	0	0	2																														0	0	1	0	1
20161046	2016	4	51	1	6	4	3	3	1	1	3	0	0	0	1		0	4	3	1	2	3										6	3	3	3	2	2	3	3	3	1	1	2	0	3
20161047	2016	6	27	2	10	4	10	1	0	0	1																														0	0	1	1	5
20161048	2016	2	38	1	5	6	2	2	0	0	1																														1	0	1	1	5
20161049	2016	5	61	1	9	3	4	2	0	0	2																														1	1	2	1	5
20161050	2016	7	31	2	3	2	4	2	0	0	1																														0	1	2	0	2
20161051	2016	10	65	2	2	3	9	4	0	0	2																														0	1	2	0	3
20161052	2016	2	37	1	5	3			0	0	1																														1	1	2	0	2
20161053	2016	2	35	1	5	3	3	3	0	0	1																														1	1	2	0	2
20161054	2016	7	39	2	8	8	1	1	0	0	1																														0	0	1	0	1
20161055	2016	7	36	2	9	4	4	1	0	0	1																														0	0	1	1	5
20161056	2016	4	57	1	3	3	4	3	0	0	1																														1	1	2	1	5
20161057	2016	1	29	1	4	5			0	0	1																														1	1	2	0	2
20161058	2016	2	36	1	4	3	4	4	0	0	1																														1	0	1	0	3
20161059	2016	8	49	2	9	1	3	1	0	0	1																														0	0	1	0	2
20161060	2016	4	50	1	6	3			0	1	3							7																							1	0	1	0	7
20161061	2016	8	45	2	9	3	2	1	0	0	1																														0	1	2	0	3
20161062	2016	1	22	1	10	5	9	1	1	1	5	1	0	0	0		0	1	3	1	3	5										8	5	5	5	5	5	5	5	5	1	1	4	1	5
20161063	2016	9	51	2	9	5	4	1	0	0	1																														0	0	1	0	3
20161064	2016	7	31	2	12	1	2		0	0	2																														0	1	2	0	2
20161065	2016	10	66	2	11	8	4	1	1	1	3	0	1	0	0		0	2	2	2	5	4										6	4	4	4	2	3	3	3	2	0	1	2	0	2
20161066	2016	7	33	2	8	3	4	1	0	0	1																														0	0	1	1	5
20161067	2016	9	57	2	12	7			0	0	1																														0	1	2	0	3
20161068	2016	1	20	1	10	3	3	1	0	0	1																														1	1	2	0	2
20161069	2016	2	34	1	3	5	3	3	0	0	2																														1	1	2	1	5
20161070	2016	9	54	2	9	3			0	0	2																														0	1	2	1	5
20161071	2016	6	26	2	5	7	4	1	0	0	1																														0	1	2	0	3
20161072	2016	8	41	2	9	8	3	1	0	0	1																														0	1	2	0	3
20161073	2016	5	64	1	9	4	4	2	1	1	3	0	0	0	1		0	4	3	3	2	5										7	3	3	3	3	3	2	3	3	1	1	2	1	5
20161074	2016	2	31	1	4	3	8	3	0	0	2																														1	1	2	1	5
20161075	2016	1	28	1	3	5	3	3	0	0	2																														1	1	2	1	5
20161076	2016	5	68	1	6	7	3	3	0	0	1																														1	0	1	0	2
20161077	2016	1	26	1	3	4	6	2	0	0	2																														1	1	2	1	5
20161078	2016	7	32	2	5	8	2	2	0	0	1																														0	0	1	0	3
20161079	2016	10	65	2	8	3	5	3	1	1	4	0	0	0	1		0	4	2	4	5	2										6	1	1	4	4	3	3	5	4	0	1	2	1	6
20161080	2016	5	64	1	12	3	2	2	1	1	4	1	0	0	0		0	1	3	2	3	5										6	2	4	4	4	4	1	3	3	1	0	1	1	5
20161081	2016	1	21	1	10	3	10	10	0	0	1																														1	0	1	1	5
20161082	2016	10	67	2	8	3			0	0	1																														0	1	2	0	2
20161083	2016	5	66	1	12	3	2	1	0	0	1																														1	1	2	1	5
20161084	2016	10	60	2	3	5	6	3	1	1	3	1	0	0	0		0	1	3	3	1	2										6	1	1	3	3	3	3	3	3	0	0	1	1	5
20161085	2016	4	58	1	3	5	6	5	0	0	2																														1	1	2	1	5
20161086	2016	4	53	1	2	4	10	10	0	0	1																														1	1	2	1	5
20161087	2016	2	34	1	9	5	3	1	0	0	2																														1	1	2	1	5
20161088	2016	5	61	1	4	3	4	4	0	0	1																														1	0	1	0	2
20161089	2016	10	64	2	8	8	3	1	0	0	1																														0	1	2	0	2
20161090	2016	2	36	1	4	3	5	5	0	0	1																														1	1	2	1	5
20161091	2016	4	56	1	5	3	2	2	1	1	3	0	0	0	1		0	4	3	2	3	4										7	4	4	5	3	3	2	4	4	1	0	1	0	2
20161092	2016	2	30	1	10	8	8	8	1	1	5	0	0	0	1		0	4	1	1	2	5										8	3	3	4	3	3	5	5	5	1	1	4	1	6
20161093	2016	6	29	2	9	5	3	1	0	0	2																														0	1	2	1	5
20161094	2016	5	67	1	12	3			0	0	1																														1	1	2	0	2
20161095	2016	9	51	2	9	3	3	1	0	0	1																														0	1	2	0	2
20161096	2016	3	40	1	4	8	3	3	1	1	3	1	0	0	0		0	1	3	1	2	3										2	2	2	2	3	2	2	2	3	1	1	3	1	6
20161097	2016	4	56	1	3	5	9	6	1	1	3	1	0	0	0		0	1	3	1	2	3										8	4	4	4	4	4	4	4	4	1	0	1	1	5
20161098	2016	1	25	1	5	4	3	2	0	0	1																														1	1	2	1	5
20161099	2016	4	57	1	7	1	3	3	1	1	3	0	0	1	0		0	3	3	2	3	4										3	1	1	1	1	2	4	4	3	1	0	1	0	2
20161100	2016	1	24	1	4	3	6	3	1	1	3	1	0	0	0		0	1	1	5	1	2										8	3	3	3	3	3	3	3	3	1	1	2	1	5
20161101	2016	4	55	1	6	5	2	2	1	1	3	1	0	0	0		0	1	3	2	3	5										5	2	2	3	2	3	3	3	3	1	0	1	0	3
20161102	2016	9	56	2	3	5	3	3	0	0	1																														0	1	2	0	2
20161103	2016	7	38	2	8	3	4	1	0	0	1																														0	1	2	0	3
20161104	2016	2	39	1	4	4	3	3	0	0	2																														1	0	1	0	2
20161105	2016	10	60	2	3	3			1	1	4	1	0	0	0		0	1	3	1	2	3										8	3	3	3	4	3	3	3	4	0	0	1	1	5
20161106	2016	7	39	2	8	3	4	1	0	0	1																														0	1	2	0	2
20161107	2016	3	42	1	5	3	1	1	0	0	1																														1	1	2	0	2
20161108	2016	1	20	1	10	5	3	1	0	0	1																														1	0	1	1	5
20161109	2016	1	27	1	4	2	3	3	1	1	3	1	0	0	0		0	1	2	2	4	5										4	1	1	3	3	2	2	4	3	1	1	2	1	6
20161110	2016	1	29	1	4	3	2	2	1	1	3	1	0	0	0		0	1	3	1	2	3										5	2	2	3	4	3	2	4	4	1	1	2	1	6
20161111	2016	4	52	1	3	3	6	5	1	1	3	0	0	1	0		0	3	2	4	5	2										5	3	3	3	3	3	2	2	2	1	0	1	1	5
20161112	2016	4	51	1	6	3	3	3	0	0	2																														1	1	3	1	5
20161113	2016	2	37	1	12	8			1	1	4	1	0	0	0		0	1	2	2	1	4										4	2	2	4	4	2	2	4	4	1	1	2	1	5
20161114	2016	8	45	2	8	7	3	1	0	0	2																														0	1	2	0	2
20161115	2016	3	45	1	4	3	5	5	1	1	3	1	0	0	0		0	1	3	1	5	3										4	2	2	3	3	2	2	3	3	1	1	2	1	6
20161116	2016	8	48	2	12	6	2	1	0	0	1																														0	0	1	0	2
20161117	2016	2	38	1	7	5	1	1	0	0	1																														1	0	1	1	6
20161118	2016	5	69	1	12	3	2	2	1	1	3	0	1	0	0		0	2	2	2	4	5										5	2	2	3	3	3	2	3	3	1	1	2	1	5
20161119	2016	9	55	2	8	3	7	1	1	1	3	0	0	0	1		0	4	2	1	2	4										8	4	4	4	4	4	3	4	4	0	1	3	1	5
20161120	2016	8	40	2	3	3	6	3	0	0	1																														0	0	1	0	3
20161121	2016	10	66	2	11	7	2	2	0	1	3							7																							0	1	2	0	2
20161122	2016	1	21	1	10	3	1	1	1	1	4	0	1	0	0		0	2	1	5	2	1										8	5	5	5	5	5	5	5	5	1	1	3	1	5
20161123	2016	4	56	1	3	3	3	3	0	1	3							7																							1	0	1	1	5
20161124	2016	8	44	2	9	5	2	2	0	1	3							7																							0	0	1	0	2
20161125	2016	5	62	1	12	4	1	1	0	0	1																														1	0	1	0	2
20161126	2016	4	54	1	4	3	3	3	0	0	2																														1	0	1	1	5
20161127	2016	4	51	1	4	3	5	5	1	1	3	1	0	0	0		0	1	2	4	5	1										5	2	3	4	3	2	1	3	3	1	1	2	1	5
20161128	2016	7	36	2	8	3			0	0	1																														0	1	2	1	5
20161129	2016	6	23	2	3	5	1	1	0	0	2																														0	1	2	1	5
20161130	2016	6	22	2	9	5	10	1	0	0	1																														0	0	1	0	2
20161131	2016	3	41	1	4	8	2	2	1	1	3	1	0	0	0		0	1	2	4	5	7										1	2	1	2	3	2	2	2	2	1	1	3	1	5
20161132	2016	4	58	1	4	5	4	4	0	0	1																														1	0	1	0	2
20161133	2016	7	34	2	5	4	6	3	1	1	3	1	0	0	0		0	1	1	2	5	1										8	3	3	3	3	3	3	3	3	0	1	2	1	5
20161134	2016	5	69	1	5	3	3	2	0	1	3							7																							1	0	1	0	2
20161135	2016	2	35	1	3	3	4	2	0	0	2																														1	0	1	1	5
20161136	2016	10	63	2	9	8	2	1	0	0	1																														0	0	1	0	2
20161137	2016	2	38	1	4	3	2	2	0	0	1																														1	1	2	1	5
20161138	2016	3	49	1	12	2	2	1	0	0	2																														1	0	1	0	1
20161139	2016	10	66	2	8	5	3	1	0	0	1																														0	0	1	0	2
20161140	2016	2	31	1	5	4	4	4	0	0	2																														1	0	1	1	5
20161141	2016	3	45	1	6	3	2	1	0	0	1																														1	1	3	1	5
20161142	2016	8	48	2	9	8	10	10	0	0	1																														0	1	2	0	3
20161143	2016	8	42	2	8	8	3	1	1	1	3	0	1	0	0		0	2	1	1	2	5										8	3	3	3	4	3	4	4	4	0	1	2	1	5
20161144	2016	10	68	2	8	3	2	1	0	1	3							7																							0	1	2	0	2
20161145	2016	3	47	1	12	3	2	1	0	0	1																														1	1	2	0	4
20161146	2016	1	24	1	12	8			0	0	1																														1	1	2	1	5
20161147	2016	8	42	2	9	4	2	1	0	0	2																														0	1	2	1	5
20161148	2016	5	65	1	6	4	2	2	0	1	3							7																							1	1	2	0	4
20161149	2016	9	50	2	9	3	2	1	0	0	1																														0	0	1	0	3
20161150	2016	2	34	1	12	5	2	1	0	0	2																														1	0	1	0	2
20161151	2016	3	45	1	4	4	10	2	0	1	3							7																							1	1	2	1	6
20161152	2016	4	53	1	5	3	5	3	1	1	3	0	0	0	1		0	4	3	1	2	3										6	3	3	4	2	5	1	4	3	1	0	1	1	5
20161153	2016	5	60	1	1	3	5	5	0	1	3							7																							1	1	2	1	5
20161154	2016	10	60	2	3	5			0	0	2																														0	1	2	1	5
20161155	2016	9	56	2	11	3	5	2	0	0	1																														0	0	1	0	3
20161156	2016	9	53	2	9	3	10	1	0	0	1																														0	0	1	0	2
20161157	2016	3	43	1	5	8	2	2	1	1	5	1	0	0	0		0	1	3	1	2	3										8	5	5	5	5	5	5	5	4	1	0	1	1	6
20161158	2016	1	28	1	9	3	4	2	0	0	1																														1	1	2	0	2
20161159	2016	5	69	1	6	4	3	2	0	0	1																														1	1	3	1	5
20161160	2016	2	37	1	4	3	3	3	0	0	1																														1	1	3	1	6
20161161	2016	2	39	1	9	4	3	1	0	0	1																														1	0	1	0	2
20161162	2016	9	55	2	9	4	5	1	0	0	1																														0	1	2	1	5
20161163	2016	8	47	2	8	4	3	2	1	1	4	1	0	0	0		0	1	2	1	4	5										8	3	3	4	3	4	4	4	4	0	1	2	0	2
20161164	2016	3	44	1	5	4	3	3	1	1	3	0	1	0	0		0	2	2	4	2	5										4	2	2	3	3	2	2	3	3	1	1	2	0	2
20161165	2016	2	30	1	9	6			0	0	2																														1	1	2	1	5
20161166	2016	9	51	2	8	3	5	1	0	0	1																														0	1	2	0	2
20161167	2016	5	66	1	4	3	6	4	1	1	5	0	1	0	0		0	2	3	2	3	5										7	5	5	5	5	3	1	5	3	1	1	2	1	5
20161168	2016	9	54	2	8	3	3	2	0	0	2																														0	1	2	1	5
20161169	2016	7	38	2	8	3	5		0	0	1																														0	0	1	1	5
20161170	2016	1	23	1	5	3	4	2	0	0	1																														1	1	2	1	5
20161171	2016	5	67	1	12	3	2	2	0	0	1																														1	0	1	0	2
20161172	2016	4	54	1	6	3	2	2	0	0	2																														1	1	2	0	2
20161173	2016	1	24	1	10	3	10	10	1	1	3	0	0	0	1		0	4	2	7	5	4										1	1	1	1	1	1	1	1	3	1	0	1	0	2
20161174	2016	10	67	2	9	3	8	1	0	0	2																														0	1	2	1	5
20161175	2016	10	67	2	12	3	2	2	0	0	2																														0	1	2	0	2
20161176	2016	5	61	1	3	5	2	2	0	0	2																														1	1	2	0	2
20161177	2016	3	43	1	4	5	4	2	1	1	3	1	0	0	0		0	1	2	5	1	4										4	2	2	3	2	2	3	3	3	1	1	2	0	2
20161178	2016	1	28	1	4	4	5	2	0	0	2																														1	1	2	0	2
20161179	2016	10	66	2	8	5			0	0	1																														0	0	1	1	5
20161180	2016	1	27	1	9	3	3	1	1	1	3	0	1	0	0		0	2	1	8	7	1										7	3	5	5	3	5	2	3	3	1	1	2	0	2
20161181	2016	5	65	1	8	8	10	10	0	0	2																														1	1	3	0	1
20161182	2016	4	51	1	6	5	4	2	0	0	1																														1	0	1	0	2
20161183	2016	5	65	1	12	3			0	0	1																														1	1	2	1	5
20161184	2016	5	67	1	12	4	2	2	0	0	2																														1	1	3	1	5
20161185	2016	3	42	1	4	5	4	4	1	1	3	0	0	1	0		0	3	2	5	4	7										7	1	3	3	3	3	3	3	3	1	1	2	1	5
20161186	2016	5	68	1	6	2	2	1	0	0	1																														1	0	1	0	2
20161187	2016	6	28	2	8	2	7	1	0	0	1																														0	1	2	1	5
20161188	2016	10	63	2	8	3			0	0	1																														0	1	3	1	5
20161189	2016	6	21	2	10	3	3	1	0	0	2																														0	1	2	1	5
20161190	2016	2	39	1	5	4	3	3	1	1	3	0	1	0	0		0	2	1	2	5	1										4	2	3	2	3	2	2	4	4	1	1	2	1	6
20161191	2016	10	65	2	8	8	2	1	0	0	2																														0	0	1	0	2
20161192	2016	3	48	1	3	3	1	1	0	0	1																														1	0	1	1	5
20161193	2016	3	41	1	6	4	2	1	0	0	1																														1	0	1	0	2
20161194	2016	9	54	2	5	3	2	2	0	0	1																														0	0	1	0	2
20161195	2016	1	28	1	12	4	1	1	0	0	1																														1	1	2	0	2
20161196	2016	5	62	1	1	1	2	2	1	1	3	0	1	0	0		0	2	1	1	2	8										3	2	2	3	3	2	2	2	3	1	1	2	1	5
20161197	2016	5	60	1	3	1	5	4	1	1	3	1	0	0	0		0	1	2	4	3	5										4	2	3	3	1	2	1	3	3	1	1	2	1	5
20161198	2016	4	55	1	5	1	10	2	0	0	2																														1	1	2	1	5
20161199	2016	5	67	1	9	2	4	1	1	1	4	0	1	0	0		0	2	1	2	8	7										8	4	4	4	5	4	5	4	5	1	1	2	1	5
20161200	2016	4	51	1	4	5	3	3	0	0	1																														1	0	1	1	5
20161201	2016	5	61	1	3	7	3	3	0	0	2																														1	1	2	1	5
20161202	2016	10	65	2	2	3	8	4	0	0	2																														0	0	1	0	2
20161203	2016	7	37	2	3	3	1	1	0	0	2																														0	1	2	0	3
20161204	2016	4	51	1	5	4	3	2	0	1	3							7																							1	0	1	1	5
20161205	2016	6	29	2	8	2	3	1	0	0	1																														0	1	2	1	5
20161206	2016	7	38	2	12	1	10	10	0	0	1																														0	0	1	0	2
20161207	2016	10	67	2	8	5	10	1	0	0	1																														0	1	2	1	5
20161208	2016	3	40	1	11	8	10	10	0	1	3							7																							1	1	4	0	2
20161209	2016	7	38	2	8	5	3	1	1	1	3	1	0	0	0		0	1	2	2	1	4										3	1	1	1	3	1	1	3	3	0	1	2	1	6
20161210	2016	5	60	1	6	1	5	4	1	1	3	1	0	0	0		0	1	3	2	3	7										2	2	2	2	3	2	2	3	2	1	1	2	0	4
20161211	2016	7	37	2	3	5			0	0	2																														0	1	2	1	5
20161212	2016	4	53	1	1	4	4	4	0	0	1																														1	0	1	0	2
20161213	2016	8	40	2	8	3	4	1	0	0	2																														0	1	2	1	5
20161214	2016	5	69	1	7	6	7	7	0	1	3							7																							1	0	1	0	1
20161215	2016	10	64	2	5	5	7	4	0	0	1																														0	1	2	0	2
20161216	2016	8	40	2	8	2	4	1	0	0	1																														0	1	2	1	5
20161217	2016	3	41	1	3	5	2	2	0	0	1																														1	1	2	0	2
20161218	2016	4	57	1	1	3	3	3	0	0	2																														1	0	1	1	5
20161219	2016	5	65	1	1	5	2	2	1	1	3	1	0	0	0		0	1	2	1	2	4										5	1	1	3	3	3	2	3	3	1	1	2	1	5
20161220	2016	1	22	1	10	5	1	1	1	1	4	1	0	0	0		0	1	2	2	5	4										4	2	2	2	4	2	3	4	4	1	0	1	1	5
20161221	2016	3	43	1	1	1	3	3	1	1	3	0	1	0	0		0	2	3	1	2	3										8	3	3	3	3	3	3	3	3	1	0	1	0	2
20161222	2016	8	42	2	9	3			0	1	3							7																							0	0	1	0	1
20161223	2016	3	45	1	6	1	4	3	0	0	2																														1	1	2	1	5
20161224	2016	4	50	1	2	3	6	6	0	0	1																														1	0	1	0	2
20161225	2016	3	41	1	3	5	3	3	0	0	2																														1	1	2	1	5
20161226	2016	4	54	1	4	3	2	2	0	0	1																														1	1	3	1	5
20161227	2016	3	40	1	3	1	3	3	0	0	1																														1	0	1	1	6
20161228	2016	8	42	2	8	5	2	1	0	0	1																														0	0	1	0	2
20161229	2016	4	58	1	5	3	10	2	0	0	1																														1	1	3	0	2
20161230	2016	5	63	1	3	4	3	2	1	1	3	1	0	0	0		0	1	3	2	1	3										2	3	2	2	2	2	2	2	3	1	1	2	0	2
20161231	2016	10	68	2	8	3	3	1	0	0	1																														0	1	2	1	5
20161232	2016	3	49	1	6	4	3	2	0	0	1																														1	0	1	0	1
20161233	2016	9	50	2	9	3	2	1	0	0	2																														0	1	2	1	5
20161234	2016	9	57	2	6	4	2	1	0	0	1																														0	0	1	1	5
20161235	2016	1	23	1	3	3	9	2	0	0	1																														1	1	2	1	5
20161236	2016	4	55	1	5	3	2	2	0	1	3							7																							1	0	1	0	2
20161237	2016	9	52	2	11	5	5	1	0	0	1																														0	1	2	1	5
20161238	2016	8	41	2	9	3	4	1	0	0	1																														0	1	3	1	5
20161239	2016	3	46	1	4	3	5	3	0	0	2																														1	0	1	0	1
20161240	2016	5	63	1	5	8	7	3	1	1	3	0	1	0	0		0	2	3	1	8	3										2	1	1	2	2	2	2	4	4	1	0	1	1	5
20161241	2016	9	55	2	9	4	5	1	0	0	2																														0	1	2	1	5
20161242	2016	8	40	2	9	1	2	1	0	0	1																														0	1	2	0	2
20161243	2016	9	55	2	3	3	3	2	0	0	1																														0	0	1	0	2
20161244	2016	5	60	1	5	3	4	4	1	1	3	1	0	0	0		0	1	3	2	1	3										8	3	3	4	5	3	3	3	3	1	1	2	1	5
20161245	2016	5	60	1	3	7			0	0	2																														1	1	2	1	5
20161246	2016	4	53	1	4	4	5	5	1	1	3	0	0	1	0		0	3	2	4	5	3										6	2	2	3	3	3	3	3	3	1	1	2	1	5
20161247	2016	5	66	1	12	8	2	1	0	0	1																														1	0	1	0	4
20161248	2016	7	38	2	8	3	2	1	0	0	1																														0	1	2	1	5
20161249	2016	5	63	1	1	1	2	2	1	1	3	0	0	1	0		0	3	2	4	5	7										5	1	3	3	3	1	1	3	3	1	1	2	1	5
20161250	2016	7	32	2	3	3	5	2	0	0	1																														0	0	1	1	5
20161251	2016	5	68	1	12	3	3	2	0	0	2																														1	0	1	0	2
20161252	2016	10	60	2	9	3	8	2	0	0	1																														0	0	1	1	5
20161253	2016	5	66	1	11	3	2	2	0	0	1																														1	0	1	0	2
20161254	2016	4	58	1	2	5	4	3	0	0	2																														1	1	2	1	5
20161255	2016	4	51	1	4	3	5	5	0	1	3							7																							1	0	1	0	2
20161256	2016	2	36	1	5	3	3	2	0	0	1																														1	1	2	0	3
20161257	2016	4	55	1	6	7	6	4	0	0	2																														1	0	1	1	5
20161258	2016	10	61	2	8	1	2	1	1	1	3	0	1	0	0		0	2	3	3	5	4										6	3	3	3	3	2	2	3	3	0	1	3	1	5
20161259	2016	4	53	1	6	3	1	1	1	1	3	1	0	0	0		0	1	2	4	1	2										8	3	3	3	3	3	3	3	3	1	1	2	1	5
20161260	2016	5	64	1	9	3	3	2	0	1	3							7																							1	0	1	1	5
20161261	2016	3	46	1	12	5	1	1	0	0	1																														1	0	1	0	2
20161262	2016	3	48	1	5	3	6	6	1	1	3	1	0	0	0		0	1	3	1	3	4										5	3	1	3	3	1	1	3	3	1	1	2	1	6
20161263	2016	2	38	1	3	4	5	5	1	1	4	1	0	0	0		0	1	3	1	2	3										8	4	4	5	5	3	3	5	5	1	1	2	1	5
20161264	2016	4	54	1	3	4	7	7	0	0	1																														1	1	3	1	5
20161265	2016	9	52	2	1	5	3	3	1	1	3	0	0	0	1		0	4	1	2	1	8										4	1	1	3	3	1	1	3	3	0	0	1	1	5
20161266	2016	9	51	2	3	3			1	1	3	0	0	0	1		0	4	2	4	5	2										4	2	2	3	2	3	1	3	3	0	1	2	1	5
20161267	2016	8	43	2	9	7	4	1	0	0	1																														0	1	2	0	2
20161268	2016	5	61	1	6	2	1	1	1	1	3	0	1	0	0		0	2	2	5	4	7										2	2	2	2	2	2	2	3	3	1	0	1	0	3
20161269	2016	9	58	2	9	1	5	1	0	0	1																														0	1	2	0	3
20161270	2016	8	42	2	9	6	3	1	0	0	1																														0	0	1	1	5
20161271	2016	4	52	1	12	2	1	1	0	0	2																														1	1	2	0	3
20161272	2016	5	63	1	7	4	3	2	0	0	1																														1	0	1	0	2
20161273	2016	3	48	1	6	3	5	4	0	0	1																														1	0	1	0	2
20161274	2016	5	68	1	2	6			0	1	3							7																							1	0	1	1	5
20161275	2016	10	64	2	8	5	3	2	0	0	1																														0	0	1	0	2
20161276	2016	1	29	1	11	4	2	1	1	1	3	0	1	0	0		0	2	2	1	4	5										6	3	3	3	2	3	2	3	3	1	0	1	0	1
20161277	2016	7	32	2	3	5	2	1	0	0	1																														0	0	1	1	5
20161278	2016	5	60	1	11	3	2	1	0	0	1																														1	0	1	1	5
20161279	2016	3	48	1	4	5			1	1	3	0	0	0	1		0	4	3	2	1	3										0	2	2	2	2	2	2	2	2	1	1	2	1	6
20161280	2016	9	53	2	6	4	2	1	0	0	1																														0	0	1	0	2
20161281	2016	9	58	2	8	3	10	1	0	0	2																														0	1	2	1	5
20161282	2016	5	60	1	1	4	5	5	0	0	2																														1	1	2	1	5
20161283	2016	2	39	1	4	7	3	2	0	0	1																														1	1	2	0	2
20161284	2016	5	65	1	4	4	3	2	1	1	3	1	0	0	0		0	1	3	2	3	5										6	3	3	2	4	3	2	3	3	1	1	3	1	5
20161285	2016	7	39	2	8	3	10	1	0	0	1																														0	0	1	0	1
20161286	2016	2	38	1	4	8	2	2	0	0	1																														1	0	1	0	2
20161287	2016	4	53	1	4	4	3	3	1	1	3	1	0	0	0		0	1	3	2	3	1										8	5	5	5	3	5	5	5	3	1	1	2	1	5
20161288	2016	2	31	1	12	8	1	1	0	0	2																														1	1	2	1	5
20161289	2016	2	39	1	5	3	5	4	0	0	2																														1	0	1	1	5
20161290	2016	10	62	2	8	5	2	1	0	0	2																														0	0	1	0	2
20161291	2016	1	24	1	9	5	1	1	1	1	3	0	0	0	1		0	4	2	5	4	2										5	3	3	3	1	2	1	4	3	1	0	1	0	2
20161292	2016	5	65	1	5	3	2	1	0	0	1																														1	0	1	0	2
20161293	2016	5	65	1	12	2	2	1	0	0	2																														1	1	2	1	5
20161294	2016	5	61	1	3	4	3	3	1	1	3	0	1	0	0		0	2	2	5	4	1										8	3	4	3	3	4	3	4	3	1	1	3	1	5
20161295	2016	7	38	2	3	8	2	2	1	1	4	0	1	0	0		0	2	2	2	5	4										8	3	4	4	4	4	4	4	4	0	1	3	1	6
20161296	2016	2	36	1	4	3	3	3	1	1	3	1	0	0	0		0	1	3	1	2	3										8	3	3	3	3	3	3	3	3	1	1	2	1	5
20161297	2016	10	63	2	12	6	3	1	0	0	1																														0	0	1	1	5
20161298	2016	9	52	2	8	4	3	1	0	0	1																														0	0	1	0	2
20161299	2016	4	59	1	6	3	2	2	0	0	2																														1	0	1	0	2
20161300	2016	4	57	1	12	3	1	1	0	0	2																														1	1	2	1	5
20161301	2016	5	61	1	4	5	3	3	0	1	3							7																							1	1	2	1	5
20161302	2016	5	62	1	6	3	3	3	0	1	3							7																							1	1	2	1	5
20161303	2016	5	66	1	2	5	8	5	1	1	4	1	0	0	0		0	1	3	1	3	9										6	2	3	4	4	3	2	5	5	1	1	3	1	6
20161304	2016	5	66	1	11	3	5	3	1	1	4	1	0	0	0		0	1	1	1	2	7										4	2	2	3	3	2	2	4	4	1	1	2	1	5
20161305	2016	9	54	2	11	1	1	1	0	1	3							7																							0	1	3	0	3
20161306	2016	8	41	2	3	8	2	2	0	0	2																														0	1	2	1	5
20161307	2016	2	37	1	5	5	10	10	0	0	1																														1	0	1	0	2
20161308	2016	9	53	2	12	3	10	10	0	0	1																														0	1	2	0	3
20161309	2016	5	61	1	12	5	1	1	0	1	3							7																							1	1	2	0	2
20161310	2016	10	66	2	8	5	10	1	1	1	3	0	0	1	0		0	3	3	2	3	5										7	3	4	4	4	3	2	3	3	0	1	3	1	6
20161311	2016	7	30	2	8	3	2	1	0	1	3							7																							0	1	2	0	3
20161312	2016	5	67	1	9	3	3	2	0	0	1																														1	1	2	1	5
20161313	2016	4	50	1	6	3	10	10	1	1	3	1	0	0	0		0	1	2	2	1	4										2	1	1	1	1	1	1	3	3	1	1	2	1	5
20161314	2016	9	54	2	9	4	4	1	0	0	2																														0	1	2	0	2
20161315	2016	5	66	1	12	5	2	1	1	1	3	1	0	0	0		0	1	3	2	1	3										8	3	3	4	3	3	4	3	3	1	1	2	0	4
20161316	2016	9	50	2	8	5	3	1	1	1	4	0	0	1	0		0	3	3	1	5	3										8	4	4	4	3	4	3	4	4	0	1	3	1	5
20161317	2016	10	68	2	12	4	4	4	0	0	2																														0	0	1	1	5
20161318	2016	5	68	1	5	4	3	3	1	1	4	0	0	0	1		0	4	1	5	2	1										5	2	2	3	3	2	3	3	3	1	1	2	1	5
20161319	2016	5	68	1	7	3	3	2	0	0	2																														1	0	1	1	5
20161320	2016	4	56	1	6	4	7	4	0	0	2																														1	0	1	0	2
20161321	2016	5	62	1	6	3	9	9	1	1	3	0	0	0	1		0	4	3	2	3	5										4	2	3	2	3	2	2	3	3	1	0	1	1	5
20161322	2016	1	22	1	10	5	4	1	1	1	4	1	0	0	0		0	1	3	1	3	2										6	2	5	5	5	5	2	5	4	1	0	1	1	5
20161323	2016	10	63	2	8	4	2	1	0	0	2																														0	0	1	0	2
20161324	2016	10	60	2	8	3	5	1	0	0	1																														0	1	2	0	2
20161325	2016	8	47	2	9	5	4	1	0	0	1																														0	1	2	0	2
20161326	2016	9	57	2	8	4			1	1	3	0	1	0	0		0	2	1	1	2	5										6	3	3	3	2	3	2	3	4	0	1	2	0	2
20161327	2016	5	61	1	6	6	4	4	1	1	3	0	0	1	0		0	3	2	4	5	7										4	2	2	3	3	3	2	3	2	1	0	1	1	5
20161328	2016	7	39	2	8	5	4	1	0	0	1																														0	0	1	0	2
20161329	2016	7	36	2	4	3			0	0	2																														0	1	2	1	5
20161330	2016	8	46	2	9	3	4	1	0	0	1																														0	1	3	1	5
20161331	2016	9	55	2	8	3	5	1	0	0	2																														0	1	2	1	5
20161332	2016	4	51	1	4	5	3	3	0	0	1																														1	0	1	0	2
20161333	2016	2	32	1	5	8	3	3	1	1	3	0	1	0	0		0	2	3	2	1	3										8	3	3	3	3	3	4	3	3	1	0	1	1	5
20161334	2016	5	60	1	12	8	1	1	0	0	1																														1	0	1	0	2
20161335	2016	9	53	2	8	3	6	10	0	1	3							7																							0	1	2	0	3
20161336	2016	10	62	2	3	4	4	1	0	0	2																														0	0	1	0	2
20161337	2016	4	52	1	5	3	5	5	1	1	3	0	1	0	0		0	2	3	2	3	1										3	1	1	4	3	2	1	4	2	1	1	2	1	5
20161338	2016	9	53	2	8	3	8	1	0	0	1																														0	1	2	0	2
20161339	2016	7	34	2	3	7	10	10	0	0	2																														0	1	2	0	2
20161340	2016	7	38	2	9	4			0	0	1																														0	1	2	0	3
20161341	2016	10	63	2	8	3	6	1	1	1	3	1	0	0	0		0	1	2	2	5	4										8	3	4	4	4	4	4	4	4	0	0	1	0	2
20161342	2016	2	33	1	5	3	5	4	0	0	2																														1	0	1	1	5
20161343	2016	2	31	1	9	5	3	1	0	0	2																														1	0	1	0	2
20161344	2016	10	65	2	12	8	3	1	0	0	2																														0	1	2	1	5
20161345	2016	10	66	2	12	3			0	0	1																														0	1	2	1	5
20161346	2016	5	66	1	12	4	2	1	1	1	3	1	0	0	0		0	1	2	4	5	7										5	2	3	3	4	2	1	3	3	1	1	2	1	5
20161347	2016	10	68	2	8	3	10	1	0	0	1																														0	1	2	1	5
20161348	2016	9	58	2	8	5	4	1	0	0	1																														0	1	2	1	5
20161349	2016	3	47	1	3	5	5	4	0	0	2																														1	0	1	1	5
20161350	2016	5	68	1	5	3	2	2	0	0	1																														1	0	1	0	4
20161351	2016	3	48	1	2	4			1	1	5	0	1	0	0		0	2	3	1	3	8										8	5	5	5	5	5	5	5	5	1	0	1	0	1
20161352	2016	10	66	2	9	3	10	1	0	0	2																														0	1	2	1	5
20161353	2016	4	50	1	11	5	10	1	0	0	1																														1	1	3	1	5
20161354	2016	10	66	2	8	3	2	1	0	0	2																														0	0	1	0	2
20161355	2016	10	61	2	8	5			1	1	3	0	0	1	0		0	3	2	5	4	8										7	2	3	4	4	3	3	4	3	0	1	2	1	5
20161356	2016	8	40	2	8	2	2	1	0	0	1																														0	1	2	1	5
20161357	2016	5	69	1	12	3	4	2	0	0	2																														1	1	3	1	5
20161358	2016	2	38	1	4	2	3	2	1	1	3	1	0	0	0		0	1	3	2	3	5										5	3	3	3	2	3	2	2	3	1	1	2	0	2
20161359	2016	8	40	2	8	4	3	1	1	1	3	1	0	0	0		0	1	2	4	1	5										6	2	2	4	3	4	4	4	4	0	1	2	1	5
20161360	2016	4	52	1	4	1	3	3	0	0	1																														1	0	1	0	2
20161361	2016	2	31	1	1	5	3	3	0	0	2																														1	1	2	1	5
20161362	2016	10	61	2	8	5	2	1	0	0	2																														0	0	1	1	5
20161363	2016	7	37	2	9	3	3	1	0	0	2																														0	1	2	1	5
20161364	2016	10	60	2	8	4	4	1	0	0	1																														0	0	1	1	5
20161365	2016	5	60	1	6	3	4	3	0	0	2																														1	1	2	0	4
20161366	2016	6	23	2	8	2	2	1	0	0	2																														0	0	1	0	2
20161367	2016	4	57	1	4	5	3	3	1	1	3	0	1	0	0		0	2	2	1	4	5										8	3	4	4	3	3	3	4	3	1	1	2	0	2
20161368	2016	3	44	1	5	3	3	3	0	0	1																														1	0	1	0	2
20161369	2016	5	66	1	6	8	1	1	1	1	3	0	1	0	0		0	2	3	1	2	3										8	3	3	4	3	3	3	3	3	1	1	2	0	2
20161370	2016	2	39	1	4	3	3	2	0	1	3							7																							1	0	1	1	5
20161371	2016	2	39	1	9	4	2	2	0	0	1																														1	0	1	1	5
20161372	2016	6	28	2	3	4	4	2	0	0	2																														0	0	1	1	5
20161373	2016	2	36	1	5	3	3	2	0	0	2																														1	0	1	0	2
20161374	2016	1	23	1	1	3			0	1	3							7																							1	0	1	0	2
20161375	2016	2	32	1	1	3	9	3	1	1	3	0	1	0	0		0	2	3	1	3	5										2	2	3	3	2	1	2	2	2	1	1	3	1	5
20161376	2016	5	61	1	1	3	7	5	1	1	3	0	1	0	0		0	2	3	1	3	2										6	2	2	3	4	3	3	4	4	1	1	2	1	6
20161377	2016	5	67	1	12	4	1	1	1	1	3	0	1	0	0		0	2	2	5	7	4										7	2	3	3	4	4	4	4	4	1	1	2	1	5
20161378	2016	8	49	2	9	4	3	1	1	1	3	1	0	0	0		0	1	3	2	8	3										8	4	4	4	4	4	4	4	4	0	1	2	0	3
20161379	2016	2	32	1	12	5	1	1	0	0	1																														1	1	2	1	5
20161380	2016	3	49	1	5	5			0	0	2																														1	1	2	0	4
20161381	2016	5	61	1	6	3	6	4	1	1	3	1	0	0	0		0	1	3	2	3	1										7	2	3	3	3	3	3	3	3	1	1	2	0	2
20161382	2016	9	57	2	11	6	2	1	0	0	1																														0	0	1	1	5
20161383	2016	8	46	2	8	3	10	10	0	0	1																														0	1	3	0	3
20161384	2016	3	41	1	1	1			0	0	2																														1	1	2	0	2
20161385	2016	9	50	2	3	3	1	1	0	0	1																														0	0	1	0	2
20161386	2016	5	65	1	3	3	4	2	0	0	1																														1	0	1	1	5
20161387	2016	5	60	1	12	5	1	10	0	0	1																														1	0	1	0	2
20161388	2016	10	61	2	9	4	10	1	0	0	1																														0	0	1	0	2
20161389	2016	6	28	2	8	4	3	2	0	0	2																														0	0	1	1	5
20161390	2016	6	26	2	3	3	2	2	0	1	3							7																							0	1	2	1	5
20161391	2016	8	49	2	4	4	3	3	0	0	1																														0	1	2	0	3
20161392	2016	7	35	2	3	3	2	1	0	0	1																														0	1	2	1	5
20161393	2016	9	56	2	9	1	2	1	1	1	3	0	0	1	0		0	3	2	4	5	7										5	3	3	3	2	2	3	2	3	0	1	2	0	3
20161394	2016	4	57	1	4	2	4	2	1	1	3	0	1	0	0		0	2	3	2	3	1										4	1	1	3	3	1	1	3	3	1	1	2	1	5
20161395	2016	5	61	1	6	4	5	3	1	1	3	1	0	0	0		0	1	3	2	3	1										5	2	2	2	3	3	3	4	3	1	0	1	0	2
20161396	2016	4	59	1	5	3	4	4	0	0	1																														1	1	2	1	5
20161397	2016	9	55	2	8	3	10	10	0	0	2																														0	1	2	1	5
20161398	2016	3	46	1	4	4	4	3	0	0	1																														1	0	1	0	2
20161399	2016	5	61	1	3	1	4	4	1	1	3	1	0	0	0		0	1	2	5	4	2										7	3	2	4	4	4	3	4	3	1	1	2	1	5
20161400	2016	5	61	1	6	4	9	9	0	0	1																														1	1	3	1	5
20161401	2016	7	36	2	8	6	3	1	0	0	2																														0	1	2	1	5
20161402	2016	4	50	1	5	4	2	2	0	0	1																														1	0	1	1	5
20161403	2016	10	60	2	8	5	2	1	0	0	1																														0	0	1	0	2
20161404	2016	8	40	2	3	4	4	1	0	1	3							7																							0	1	2	1	5
20161405	2016	4	51	1	3	3			0	0	2																														1	1	2	1	5
20161406	2016	8	41	2	3	5	10	2	0	0	2																														0	0	1	0	3
20161407	2016	9	53	2	3	3	6	3	0	0	1																														0	1	2	0	3
20161408	2016	1	20	1	10	1	1	1	1	1	3	0	0	0	1		0	4	2	2	1	4										8	4	4	4	4	4	4	4	4	1	1	3	1	5
20161409	2016	3	49	1	12	4	1	1	1	1	3	0	0	0	1		0	4	3	2	1	3										4	1	1	3	3	1	1	3	3	1	1	2	1	5
20161410	2016	10	68	2	8	4	1	1	0	0	1																														0	0	1	0	1
20161411	2016	5	61	1	6	5	5	4	1	1	3	0	0	1	0		0	3	2	4	5	1										3	3	3	3	2	2	2	2	2	1	1	2	1	5
20161412	2016	6	27	2	3	3	3	3	0	0	1																														0	0	1	1	5
20161413	2016	10	67	2	8	1	3	1	0	0	1																														0	1	2	0	2
20161414	2016	5	60	1	2	1	8	8	1	1	3	0	1	0	0		0	2	3	2	3	1										8	4	4	4	4	3	3	4	4	1	1	3	1	6
20161415	2016	7	32	2	6	4	3	1	0	1	3							7																							0	0	1	0	2
20161416	2016	5	66	1	11	5	3	1	0	1	3							7																							1	0	1	0	2
20161417	2016	6	25	2	12	3	1	1	0	0	1																														0	0	1	0	1
20161418	2016	4	57	1	3	4	4	3	0	0	1																														1	1	2	1	5
20161419	2016	9	56	2	8	4	10	1	0	0	2																														0	0	1	0	2
20161420	2016	1	26	1	5	3	3	2	0	0	2																														1	1	2	0	4
20161421	2016	10	63	2	3	5	4	3	0	0	2																														0	0	1	0	2
20161422	2016	10	66	2	8	5	4	1	0	0	1																														0	1	2	0	2
20161423	2016	4	55	1	6	5	2	2	0	0	1																														1	1	2	0	2
20161424	2016	9	54	2	8	1	4	1	0	0	2																														0	1	2	0	2
20161425	2016	2	38	1	7	3	2	2	0	0	1																														1	0	1	1	5
20161426	2016	3	48	1	6	3	10	10	0	0	2																														1	0	1	0	3
20161427	2016	10	60	2	8	2	2	1	0	0	2																														0	0	1	0	1
20161428	2016	4	56	1	6	1	7	5	0	0	2																														1	0	1	0	2
20161429	2016	9	57	2	9	3	6	1	0	1	3							7																							0	1	2	0	3
20161430	2016	9	51	2	9	3	5	1	0	0	2																														0	1	2	0	2
20161431	2016	2	33	1	3	4	3	2	0	0	1																														1	1	2	1	5
20161432	2016	8	43	2	9	3	2	1	0	0	1																														0	0	1	1	5
20161433	2016	2	37	1	4	3	2	2	0	0	1																														1	1	2	0	2
20161434	2016	4	58	1	6	3	2	2	0	0	1																														1	0	1	1	5
20161435	2016	4	56	1	11	1	2	2	1	1	3	1	0	0	0		0	1	2	2	4	8										6	3	3	4	4	2	2	4	3	1	1	2	0	2
20161436	2016	8	48	2	8	5	3	1	0	0	1																														0	1	2	0	2
20161437	2016	5	62	1	3	3	3	3	0	0	2																														1	1	2	1	5
20161438	2016	2	36	1	9	5	1	1	0	0	1																														1	1	2	0	7
20161439	2016	8	47	2	8	1	3	1	0	0	1																														0	1	2	1	5
20161440	2016	4	54	1	6	1	6	4	1	1	3	0	1	0	0		0	2	3	1	5	3										7	3	4	4	4	4	2	4	4	1	1	2	0	4
20161441	2016	5	67	1	9	3	2	2	1	1	3	1	0	0	0		0	1	3	5	3	7										8	3	3	3	3	3	3	3	3	1	1	2	1	5
20161442	2016	8	48	2	3	5			0	0	1																														0	0	1	0	3
20161443	2016	7	37	2	3	1	4	2	0	0	1																														0	1	2	1	5
20161444	2016	7	31	2	3	5	5	2	0	0	1																														0	0	1	0	2
20161445	2016	5	67	1	12	4	2	2	0	0	1																														1	1	2	1	5
20161446	2016	4	52	1	5	5	2	2	0	0	2																														1	0	1	0	4
20161447	2016	3	43	1	4	8	4	3	0	0	1																														1	1	2	0	3
20161448	2016	1	25	1	8	3	2	1	0	0	1																														1	1	2	0	2
20161449	2016	6	29	2	8	4			0	0	1																														0	0	1	0	2
20161450	2016	9	54	2	6	4	2	1	0	0	2																														0	1	2	0	2
20161451	2016	3	40	1	3	4	3	3	0	0	1																														1	1	2	1	5
20161452	2016	6	26	2	4	3	3	2	0	0	1																														0	1	3	1	5
20161453	2016	5	69	1	2	3	6	6	1	1	3	0	0	0	0		1	6	2	5	4	1										8	4	3	4	5	3	4	5	4	1	1	2	1	5
20161454	2016	2	30	1	3	8	5	5	0	0	2																														1	1	2	1	5
20161455	2016	10	63	2	8	4	2	1	0	0	2																														0	0	1	0	2
20161456	2016	1	26	1	5	2	3	3	0	0	1																														1	1	3	0	3
20161457	2016	3	47	1	4	3	6	6	0	0	1																														1	1	2	1	5
20161458	2016	7	38	2	12	1	10	1	0	0	2																														0	1	2	0	2
20161459	2016	6	21	2	10	5	10	1	1	1	4	0	0	1	0		0	3	2	2	4	3										7	3	3	3	4	4	2	5	3	0	1	2	1	5
20161460	2016	4	55	1	2	3	4	4	0	0	2																														1	1	3	1	5
20161461	2016	5	69	1	11	8	2	2	1	1	3	0	1	0	0		0	2	2	5	4	7										6	2	2	4	4	3	3	3	3	1	0	1	0	2
20161462	2016	10	60	2	12	4			0	0	1																														0	1	2	0	4
20161463	2016	4	55	1	11	3	6	6	0	1	3							7																							1	1	2	1	5
20161464	2016	6	24	2	8	3	2	1	0	0	2																														0	1	2	0	2
20161465	2016	7	35	2	8	3	6	3	0	0	2																														0	1	2	0	3
20161466	2016	3	45	1	2	4	4	4	0	0	2																														1	0	1	1	5
20161467	2016	10	65	2	8	4	3	1	0	1	3							7																							0	1	2	1	5
20161468	2016	10	67	2	6	3	6	3	0	0	2																														0	1	2	1	5
20161469	2016	9	58	2	9	1	1	1	0	1	3							7																							0	0	1	0	2
20161470	2016	7	39	2	3	5	2	1	0	0	1																														0	0	1	0	2
20161471	2016	8	43	2	3	2	3	2	0	0	1																														0	1	2	0	2
20161472	2016	5	63	1	5	4	3	3	0	1	3							7																							1	1	2	1	5
20161473	2016	10	62	2	12	6			0	0	1																														0	0	1	0	1
20161474	2016	5	63	1	3	3	6	4	1	1	3	0	1	0	0		0	2	2	4	3	5										6	3	4	4	4	2	2	3	3	1	1	2	1	5
20161475	2016	6	29	2	3	3	3	2	1	1	3	0	1	0	0		0	2	2	1	8	4										4	2	2	3	3	2	2	3	3	0	1	2	1	5
20161476	2016	7	35	2	4	6	2	2	0	0	1																														0	0	1	1	5
20161477	2016	1	27	1	4	7	4	2	0	0	2																														1	0	1	0	2
20161478	2016	3	42	1	7	4	7	4	0	0	2																														1	1	2	1	5
20161479	2016	10	68	2	8	3			0	0	2																														0	1	2	0	3
20161480	2016	9	51	2	8	5	3	1	0	0	1																														0	1	3	0	2
20161481	2016	7	37	2	3	2	4	2	0	0	1																														0	1	3	1	5
20161482	2016	7	38	2	9	4	1	1	0	0	1																														0	0	1	1	5
20161483	2016	4	52	1	7	5	4	3	1	1	3	0	0	1	0		0	3	2	4	5	2										2	2	2	2	2	2	2	3	3	1	1	2	1	6
20161484	2016	10	63	2	8	4	2	1	0	1	3							7																							0	1	2	0	3
20161485	2016	8	40	2	8	3	3	1	0	0	1																														0	0	1	1	5
20161486	2016	7	36	2	8	4	3	10	0	0	2																														0	1	2	1	5
20161487	2016	8	41	2	3	8	4	2	0	0	1																														0	1	2	1	5
20161488	2016	8	47	2	8	4	3	1	0	0	1																														0	0	1	0	3
20161489	2016	5	63	1	5	4	5	2	0	0	1																														1	1	2	1	5
20161490	2016	8	40	2	9	5	1	1	0	0	2																														0	0	1	1	5
20161491	2016	8	42	2	3	5	2	2	0	0	1																														0	0	1	0	2
20161492	2016	7	37	2	8	8	2	1	0	0	2																														0	1	2	1	5
20161493	2016	2	38	1	3	5	3	3	0	0	2																														1	0	1	0	1
20161494	2016	9	53	2	9	7	5	1	0	0	1																														0	1	2	0	2
20161495	2016	10	62	2	3	8	2	2	0	0	1																														0	0	1	0	2
20161496	2016	3	45	1	5	1	2	2	0	0	2																														1	1	2	1	5
20161497	2016	6	24	2	10	4			1	1	4	0	1	0	0		0	2	3	2	3	5										8	4	3	4	4	4	4	4	3	0	1	2	1	6
20161498	2016	5	61	1	3	3	4	4	0	1	3							7																							1	1	2	1	6
20161499	2016	4	54	1	5	5	3	2	0	0	1																														1	1	2	1	5
20161500	2016	10	62	2	8	4			0	0	1																														0	0	1	0	2
20161501	2016	2	36	1	4	4	3	3	0	0	2																														1	1	2	0	3
20161502	2016	8	43	2	8	4	3	1	0	0	1																														0	0	1	0	2
20161503	2016	9	51	2	8	1			0	0	1																														0	1	2	0	2
20161504	2016	1	28	1	3	3	2	2	0	0	1																														1	1	2	1	5
20161505	2016	9	55	2	9	3	6	1	0	0	1																														0	1	2	1	5
20161506	2016	9	57	2	8	3	3	1	0	0	1																														0	0	1	0	2
20161507	2016	6	28	2	8	4	2	1	0	0	1																														0	0	1	0	2
20161508	2016	10	69	2	11	5	1	1	1	1	3	0	1	0	0		0	2	3	2	3	1										8	4	4	4	3	3	3	3	3	0	0	1	0	2
20161509	2016	9	54	2	8	4	10	1	0	0	1																														0	0	1	0	2
20161510	2016	5	67	1	12	3	3	2	0	0	1																														1	0	1	1	5
20161511	2016	7	38	2	8	3	5	1	1	1	3	1	0	0	0		0	1	2	4	5	2										5	1	1	4	4	1	3	4	4	0	1	2	1	5
20161512	2016	5	66	1	12	2	3	2	1	1	3	1	0	0	0		0	1	1	1	2	8										8	4	4	4	3	4	4	4	4	1	1	2	0	2
20161513	2016	10	64	2	5	8	1	1	0	0	1																														0	1	2	0	2
20161514	2016	9	58	2	8	2	4	1	1	1	3	1	0	0	0		0	1	2	5	2	4										5	2	3	3	2	3	2	3	3	0	1	2	1	5
20161515	2016	8	40	2	8	2	2	10	0	0	1																														0	1	2	0	2
20161516	2016	9	58	2	8	7	2	1	0	0	2																														0	0	1	0	2
20161517	2016	5	62	1	11	5	2	1	0	0	2																														1	1	2	1	5
20161518	2016	9	50	2	8	1	5	1	0	0	1																														0	0	1	0	2
20161519	2016	1	27	1	9	1	3	2	0	0	2																														1	0	1	1	5
20161520	2016	2	35	1	4	3	3	3	0	0	1																														1	0	1	1	5
20161521	2016	1	23	1	10	3	4	1	1	1	3	1	0	0	0		0	1	1	7	8	2										0	1	1	1	1	1	1	1	1	1	1	2	1	6
20161522	2016	5	61	1	12	3	6	3	1	1	3	0	0	1	0		0	3	1	1	2	5										8	3	3	3	3	3	3	4	3	1	1	2	1	5
20161523	2016	9	50	2	7	5	3	2	0	0	1																														0	0	1	1	5
20161524	2016	5	64	1	7	3	3	3	0	0	1																														1	0	1	0	4
20161525	2016	8	41	2	12	4	10	1	1	1	3	0	0	1	0		0	3	2	4	5	8										0	1	1	1	1	1	1	1	1	0	0	1	0	3
20161526	2016	3	45	1	4	7	2	2	0	0	1																														1	1	2	0	2
20161527	2016	8	46	2	8	3	7	1	0	0	1																														0	1	2	1	5
20161528	2016	8	42	2	8	4	3	1	0	0	2																														0	1	2	0	2
20161529	2016	10	66	2	8	3	5	1	0	0	2																														0	1	2	0	3
20161530	2016	8	43	2	3	5	4	2	0	0	1																														0	1	2	1	5
20161531	2016	10	60	2	9	8	1	1	0	0	2																														0	0	1	0	2
20161532	2016	1	24	1	10	4	1	1	0	1	3							7																							1	1	2	1	6
20161533	2016	4	53	1	6	5	2	1	0	0	1																														1	0	1	1	5
20161534	2016	10	67	2	8	5	10	10	0	0	1																														0	0	1	0	2
20161535	2016	2	39	1	11	4	2	1	0	0	2																														1	1	2	1	5
20161536	2016	7	31	2	8	3	3	1	0	0	1																														0	1	2	1	5
20161537	2016	10	64	2	9	4	10	10	0	0	1																														0	0	1	0	2
20161538	2016	5	60	1	9	8	2	2	0	0	2																														1	1	2	0	4
20161539	2016	8	45	2	3	2	6	2	0	0	1																														0	1	2	0	2
20161540	2016	3	47	1	1	5	4	4	0	1	3							7																							1	0	1	0	2
20161541	2016	2	30	1	3	5	6	3	0	1	3							7																							1	0	1	0	2
20161542	2016	10	63	2	8	5	2	1	0	0	1																														0	0	1	0	2
20161543	2016	10	60	2	8	5	3	1	0	0	1																														0	0	1	0	2
20161544	2016	9	50	2	8	4	3	2	0	0	2																														0	0	1	0	3
20161545	2016	6	27	2	8	4	3	1	1	1	3	1	0	0	0		0	1	2	4	5	2										3	1	1	1	3	1	1	3	3	0	1	2	1	5
20161546	2016	5	65	1	12	3			0	0	1																														1	0	1	0	3
20161547	2016	9	59	2	8	5	2	10	0	0	1																														0	0	1	0	3
20161548	2016	10	62	2	8	5	1	1	0	0	2																														0	0	1	1	5
20161549	2016	2	38	1	3	8	3	2	0	0	1																														1	0	1	1	5
20161550	2016	10	61	2	8	3	2	1	0	0	1																														0	1	2	1	5
20161551	2016	6	22	2	6	8	3	2	0	0	2																														0	0	1	0	2
20161552	2016	7	31	2	5	3	3	1	0	0	1																														0	0	1	1	5
20161553	2016	6	28	2	3	3	2	2	0	0	1																														0	1	2	1	5
20161554	2016	4	53	1	2	5	8	8	0	0	1																														1	1	3	1	5
20161555	2016	9	55	2	8	3	6	1	0	0	1																														0	0	1	0	2
20161556	2016	10	61	2	9	3	5	1	0	0	2																														0	1	2	1	5
20161557	2016	2	39	1	3	5	3	3	1	1	3	1	0	0	0		0	1	2	4	5	2										8	4	4	4	4	4	4	4	4	1	1	2	1	5
20161558	2016	2	39	1	3	3	2	1	0	0	2																														1	1	2	1	5
20161559	2016	10	64	2	9	7	2	1	0	0	2																														0	0	1	0	2
20161560	2016	7	35	2	8	3	3	1	0	0	1																														0	0	1	1	5
20161561	2016	9	50	2	9	4	4	1	0	0	1																														0	0	1	1	5
20161562	2016	4	54	1	4	1	6	4	0	0	2																														1	1	3	1	5
20161563	2016	9	53	2	3	6	4	2	0	0	1																														0	0	1	0	3
20161564	2016	7	35	2	9	5	10	10	0	0	2																														0	1	2	0	3
20161565	2016	10	61	2	8	4	2	1	0	0	2																														0	1	3	1	5
20161566	2016	7	38	2	3	6	4	1	0	0	1																														0	1	2	1	5
20161567	2016	2	37	1	5	3	4	3	0	0	2																														1	1	2	0	2
20161568	2016	10	64	2	8	5	1	1	0	0	1																														0	0	1	0	2
20161569	2016	9	59	2	8	8			1	1	3	1	0	0	0		0	1	2	2	5	4										4	2	3	2	3	2	2	3	3	0	1	2	0	3
20161570	2016	5	65	1	3	5	3	2	0	0	1																														1	0	1	0	2
20161571	2016	3	42	1	9	2	2	1	0	0	2																														1	1	2	1	5
20161572	2016	2	31	1	3	8	3	3	1	1	3	0	1	0	0		0	2	3	1	3	2										2	1	1	1	4	1	1	4	1	1	1	2	1	5
20161573	2016	10	69	2	8	3			0	0	2																														0	0	1	0	2
20161574	2016	8	40	2	3	6	4	2	0	0	1																														0	1	2	1	5
20161575	2016	8	42	2	8	3	3	1	0	0	2																														0	1	2	1	5
20161576	2016	5	66	1	12	3	2	2	0	0	2																														1	0	1	0	2
20161577	2016	3	45	1	3	4	2	1	0	0	1																														1	0	1	0	2
20161578	2016	5	63	1	12	2	2	1	0	0	1																														1	0	1	0	2
20161579	2016	2	37	1	12	5	1	1	0	0	1																														1	0	1	0	2
20161580	2016	3	43	1	6	1	1	1	0	0	2																														1	1	3	1	6
20161581	2016	2	34	1	4	3	6	5	1	1	3	1	0	0	0		0	1	3	1	3	7										8	4	4	4	3	3	5	4	3	1	0	1	1	5
20161582	2016	5	69	1	12	3	3	3	0	0	1																														1	1	2	1	5
20161583	2016	7	37	2	8	8			0	0	2																														0	0	1	0	3
20161584	2016	7	30	2	8	3	3	10	1	1	3	1	0	0	0		0	1	3	3	5	1										5	2	2	3	3	2	3	3	3	0	1	3	1	6
20161585	2016	3	46	1	5	4	7	2	0	0	1																														1	0	1	0	2
20161586	2016	7	39	2	3	3	2	2	0	0	1																														0	0	1	0	2
20161587	2016	10	64	2	6	4	3	1	0	0	1																														0	0	1	0	2
20161588	2016	5	68	1	12	5	2	2	1	1	3	0	0	1	0		0	3	3	2	3	5										7	3	3	3	3	3	2	3	3	1	1	2	0	2
20161589	2016	2	38	1	5	3	3	2	0	0	1																														1	1	2	1	6
20161590	2016	5	69	1	12	5	2	2	0	0	2																														1	0	1	0	2
20161591	2016	10	62	2	8	4	3	1	1	1	3	0	0	0	1		0	4	2	2	4	5										6	2	3	4	4	3	2	4	3	0	0	1	0	2
20161592	2016	1	28	1	5	3	2	2	0	0	2																														1	1	2	0	3
20161593	2016	1	26	1	3	8	5	2	0	0	2																														1	1	2	1	5
20161594	2016	5	66	1	2	3	4	3	0	0	2																														1	0	1	0	4
20161595	2016	7	38	2	8	5	3	1	1	1	3	0	0	0	1		0	4	2	4	1	2										4	2	2	3	3	2	2	3	3	0	1	2	1	5
20161596	2016	5	69	1	11	3	5	5	1	1	3	1	0	0	0		0	1	2	2	4	5										5	2	2	4	4	4	2	3	3	1	1	3	1	5
20161597	2016	1	28	1	9	3	4	1	0	0	1																														1	1	2	1	5
20161598	2016	8	44	2	11	4	4	1	0	0	1																														0	0	1	0	2
20161599	2016	5	64	1	6	7	2	1	1	1	3	0	0	0	1		0	4	1	2	1	8										7	3	3	3	3	3	2	3	3	1	0	1	1	5
20161600	2016	7	32	2	3	8			0	0	1																														0	1	2	1	5
20161601	2016	9	52	2	6	3	3	3	0	0	2																														0	1	2	0	2
20161602	2016	7	37	2	12	3	10	10	0	0	2																														0	1	2	1	5
20161603	2016	4	57	1	3	2	5	2	0	0	2																														1	1	2	0	2
20161604	2016	10	66	2	8	5	10	1	0	0	1																														0	1	2	0	3
20161605	2016	5	63	1	2	3	10	10	1	1	3	0	1	0	0		0	2	3	2	3	4										8	3	3	3	3	3	3	3	3	1	1	2	1	6
20161606	2016	6	26	2	5	1	2	2	1	1	3	1	0	0	0		0	1	3	3	5	2										6	2	2	4	4	4	3	5	4	0	1	2	1	5
20161607	2016	7	30	2	1	4	2	2	0	1	3							7																							0	1	2	1	5
20161608	2016	5	65	1	4	8	2	2	0	0	1																														1	1	3	1	5
20161609	2016	4	59	1	3	4			0	1	3							7																							1	0	1	1	5
20161610	2016	7	38	2	8	5	3	10	0	0	1																														0	0	1	0	3
20161611	2016	6	22	2	10	4	10	1	0	0	1																														0	1	2	1	5
20161612	2016	7	33	2	9	1	1	1	0	0	1																														0	1	2	0	2
20161613	2016	3	44	1	5	3	5	3	0	0	2																														1	1	2	1	5
20161614	2016	7	36	2	8	3	3	1	1	1	3	0	1	0	0		0	2	1	1	2	5										5	1	2	3	2	3	4	4	3	0	1	2	1	5
20161615	2016	5	68	1	12	3	3	3	0	0	2																														1	0	1	1	5
20161616	2016	3	47	1	7	2	5	5	0	0	1																														1	0	1	1	6
20161617	2016	8	43	2	9	3			0	0	2																														0	0	1	1	5
20161618	2016	5	66	1	7	1	4	3	0	0	2																														1	1	2	0	2
20161619	2016	10	61	2	9	4	1	1	1	1	3	0	0	1	0		0	3	2	4	5	2										7	4	4	4	4	4	2	4	3	0	1	2	1	5
20161620	2016	10	60	2	8	3	3	1	0	0	1																														0	1	2	0	2
20161621	2016	7	37	2	8	3	6	1	0	0	1																														0	1	2	1	5
20161622	2016	9	55	2	6	6	4	1	0	0	1																														0	1	2	0	3
20161623	2016	8	44	2	7	3			0	0	1																														0	0	1	1	5
20161624	2016	10	63	2	8	3	3	1	0	0	1																														0	0	1	1	5
20161625	2016	7	37	2	3	3	2	2	0	0	2																														0	1	2	1	5
20161626	2016	5	67	1	12	2	2	2	1	1	3	0	0	0	1		0	4	2	4	5	2										7	3	4	4	3	2	3	4	3	1	1	2	1	5
20161627	2016	10	62	2	9	3	9	3	0	0	2																														0	0	1	1	5
20161628	2016	2	36	1	5	6	4	3	1	1	3	0	1	0	0		0	2	3	1	3	2										8	3	3	3	3	3	3	3	3	1	1	3	1	5
20161629	2016	7	30	2	3	3			0	0	2																														0	1	2	1	5
20161630	2016	8	44	2	4	8			0	0	2																														0	0	1	0	3
20161631	2016	6	27	2	3	1			0	1	3							7																							0	1	2	1	5
20161632	2016	6	21	2	10	1	10	10	1	1	3	1	0	0	0		0	1	3	3	8	2										6	3	4	4	4	2	2	4	4	0	1	2	0	2
20161633	2016	4	58	1	4	5	4	4	0	0	2																														1	1	2	1	5
20161634	2016	3	42	1	6	1	3	3	1	1	3	1	0	0	0		0	1	2	1	2	4										5	4	4	4	4	2	1	5	2	1	1	2	0	2
20161635	2016	7	35	2	5	3			0	0	1																														0	1	2	1	5
20161636	2016	9	55	2	8	1	4	1	0	0	2																														0	1	2	0	2
20161637	2016	8	45	2	3	3	6	2	0	0	2																														0	1	2	1	5
20161638	2016	3	46	1	2	4	3	2	0	0	2																														1	0	1	1	5
20161639	2016	9	50	2	8	5	3	1	0	0	1																														0	1	2	0	2
20161640	2016	7	37	2	11	5	1	1	0	0	1																														0	0	1	0	2
20161641	2016	10	62	2	9	8	3	1	0	0	2																														0	0	1	0	2
20161642	2016	9	52	2	11	1			0	0	1																														0	1	3	1	5
20161643	2016	7	37	2	8	4	2	10	0	0	2																														0	0	1	1	5
20161644	2016	4	56	1	7	5	4	4	0	0	1																														1	1	2	1	5
20161645	2016	1	25	1	3	4	10	10	1	1	3	1	0	0	0		0	1	3	3	7	2										4	3	3	2	2	2	3	4	2	1	1	3	1	5
20161646	2016	6	25	2	3	3	3	2	0	0	2																														0	1	2	1	5
20161647	2016	2	39	1	2	3	3	3	0	0	1																														1	0	1	1	5
20161648	2016	3	44	1	5	5	2	2	0	0	2																														1	1	2	1	5
20161649	2016	2	33	1	5	4	4	2	0	0	1																														1	0	1	0	3
20161650	2016	7	34	2	3	2	1	1	1	1	3	0	1	0	0		0	2	3	3	1	2										4	3	3	2	3	3	2	2	2	0	1	2	0	2
20161651	2016	7	38	2	8	5	5	2	0	0	1																														0	1	2	1	5
20161652	2016	6	28	2	3	4	3	2	0	0	1																														0	0	1	1	5
20161653	2016	4	57	1	5	3	8	8	0	0	2																														1	1	3	1	6
20161654	2016	4	50	1	11	8	6	4	0	0	1																														1	1	2	1	5
20161655	2016	8	40	2	3	4	6	2	0	1	3							7																							0	1	2	1	5
20161656	2016	2	38	1	11	6	6	4	0	0	1																														1	1	2	1	6
20161657	2016	7	31	2	9	3			0	0	1																														0	0	1	0	4
20161658	2016	9	51	2	8	2	3	1	0	0	1																														0	1	2	0	3
20161659	2016	1	28	1	3	8	2	2	0	0	1																														1	1	2	0	2
20161660	2016	10	61	2	7	3	4	4	0	0	1																														0	1	2	1	5
20161661	2016	10	66	2	8	4	2	1	1	1	4	0	1	0	0		0	2	3	3	2	5										7	4	4	3	4	4	2	4	3	0	1	2	0	2
20161662	2016	4	56	1	3	3	5	5	0	0	2																														1	0	1	1	5
20161663	2016	2	33	1	3	1	3	3	0	0	1																														1	0	1	1	5
20161664	2016	7	31	2	4	6	3	2	0	0	1																														0	1	2	0	3
20161665	2016	7	30	2	8	3			0	0	1																														0	0	1	1	5
20161666	2016	2	34	1	9	6	2	2	0	0	1																														1	0	1	0	2
20161667	2016	6	28	2	4	3			0	0	2																														0	1	3	1	5
20161668	2016	4	51	1	5	3	7	7	0	0	2																														1	0	1	1	5
20161669	2016	3	47	1	4	3	3	3	0	0	2																														1	0	1	0	2
20161670	2016	4	58	1	3	5			0	0	2																														1	1	2	1	5
20161671	2016	6	27	2	3	4	4	2	0	0	1																														0	1	2	0	2
20161672	2016	2	34	1	4	3	4	4	0	0	1																														1	1	2	1	5
20161673	2016	4	51	1	3	3	5	5	0	0	1																														1	1	2	0	2
20161674	2016	1	24	1	10	8	1	1	1	1	4	1	0	0	0		0	1	3	1	2	3										4	2	2	4	4	2	2	4	4	1	1	2	1	6
20161675	2016	6	27	2	3	4			0	0	2																														0	0	1	0	3
20161676	2016	5	67	1	12	3	1	1	0	0	1																														1	0	1	0	2
20161677	2016	5	64	1	12	1	3	1	1	1	3	0	0	1	0		0	3	2	2	5	4										8	3	3	3	3	3	3	3	3	1	1	2	1	5
20161678	2016	4	55	1	5	3			0	0	1																														1	1	2	1	5
20161679	2016	2	37	1	5	4	3	2	0	0	1																														1	0	1	0	2
20161680	2016	3	47	1	3	4	2	2	0	0	2																														1	0	1	0	2
20161681	2016	8	43	2	8	3	6	1	0	0	1																														0	1	2	1	5
20161682	2016	9	54	2	8	8	5	1	0	0	1																														0	1	2	0	2
20161683	2016	9	59	2	8	7	6	1	1	1	3	0	0	1	0		0	3	2	2	5	4										8	3	3	4	3	4	3	3	3	0	1	2	1	5
20161684	2016	9	53	2	8	4	4	1	0	0	2																														0	0	1	0	2
20161685	2016	5	63	1	12	6	2	1	0	0	1																														1	1	2	0	2
20161686	2016	8	46	2	9	8	3	1	0	0	1																														0	1	2	1	5
20161687	2016	6	20	2	10	5	5	1	1	1	3	1	0	0	0		0	1	2	1	4	5										7	4	4	3	4	2	3	5	3	0	1	2	1	5
20161688	2016	4	54	1	4	1			1	1	3	0	0	0	1		0	4	2	4	5	1										8	3	3	4	4	3	3	4	4	1	0	1	0	2
20161689	2016	8	48	2	9	3	10	1	0	0	1																														0	1	2	0	3
20161690	2016	3	49	1	3	3	5	5	0	0	1																														1	1	2	0	2
20161691	2016	8	46	2	9	5	4	1	0	0	1																														0	0	1	0	2
20161692	2016	8	49	2	8	4	3	1	1	1	3	1	0	0	0		0	1	3	2	3	1										4	2	2	3	4	2	2	4	4	0	1	3	1	5
20161693	2016	9	50	2	3	5	2	2	1	1	3	1	0	0	0		0	1	2	8	2	4										8	3	5	5	3	5	5	3	5	0	1	2	1	5
20161694	2016	10	65	2	9	5	10	1	0	0	2																														0	0	1	0	3
20161695	2016	5	64	1	6	3	3	3	0	0	2																														1	0	1	0	2
20161696	2016	5	67	1	11	5	3	2	0	0	1																														1	0	1	1	5
20161697	2016	6	24	2	8	5	2	1	0	0	2																														0	0	1	0	2
20161698	2016	8	40	2	8	4	4	1	0	0	2																														0	1	2	1	5
20161699	2016	9	56	2	2	3	4	3	0	0	2																														0	1	2	0	3
20161700	2016	8	48	2	8	5	2	1	0	0	1																														0	1	2	0	3
20161701	2016	9	51	2	8	3	2	1	0	0	2																														0	1	2	0	2
20161702	2016	2	37	1	5	3	3	3	1	1	3	1	0	0	0		0	1	2	2	4	1										4	1	1	3	3	2	2	4	4	1	1	2	1	5
20161703	2016	10	64	2	8	3	1	1	0	0	1																														0	0	1	0	2
20161704	2016	9	54	2	9	4	3	1	0	0	2																														0	0	1	1	5
20161705	2016	10	62	2	8	6	2	1	0	0	1																														0	1	2	0	2
20161706	2016	2	36	1	4	3	4	4	0	0	1																														1	1	2	1	5
20161707	2016	5	65	1	5	3	6	6	0	0	2																														1	0	1	0	2
20161708	2016	9	57	2	8	3	3	10	0	0	2																														0	0	1	0	2
20161709	2016	1	20	1	10	3	10	10	1	1	3	0	0	1	0		0	3	3	1	2	3										8	3	3	3	3	3	3	4	4	1	1	2	1	5
20161710	2016	2	39	1	6	5	4	2	0	0	2																														1	0	1	0	2
20161711	2016	3	45	1	4	5	3	3	0	0	1																														1	0	1	1	6
20161712	2016	8	42	2	3	5	2	2	0	0	1																														0	0	1	1	5
20161713	2016	9	55	2	8	4	4	1	0	0	1																														0	1	2	0	3
20161714	2016	7	32	2	8	3			0	0	1																														0	1	2	0	2
20161715	2016	3	41	1	4	5	3	2	0	0	2																														1	1	2	1	5
20161716	2016	10	68	2	11	2	2	2	0	0	1																														0	0	1	1	5
20161717	2016	2	32	1	3	7	4	2	1	1	3	0	1	0	0		0	2	2	4	5	2										0	2	2	2	2	2	2	2	2	1	1	2	0	2
20161718	2016	4	50	1	4	3	3	2	0	0	2																														1	1	2	1	5
20161719	2016	8	41	2	9	5	5	2	0	0	1																														0	1	2	1	5
20161720	2016	5	60	1	4	3	5	5	1	1	4	1	0	0	0		0	1	2	1	2	4										8	4	4	4	4	3	4	4	4	1	1	3	1	6
20161721	2016	7	34	2	3	2	4	2	0	0	1																														0	1	2	1	6
20161722	2016	8	40	2	2	2	5	2	0	0	2																														0	1	2	1	5
20161723	2016	4	50	1	5	3	3	3	1	1	3	1	0	0	0		0	1	1	1	8	5										0	2	2	2	1	1	1	1	1	1	1	2	1	5
20161724	2016	6	26	2	3	2	2	2	0	0	1																														0	0	1	0	2
20161725	2016	8	40	2	8	3	10	10	1	1	4	0	0	0	1		0	4	2	1	2	4										8	4	4	4	5	5	5	5	5	0	1	2	1	5
20161726	2016	5	67	1	9	5	10	10	0	0	1																														1	1	2	0	2
20161727	2016	10	64	2	11	3	1	1	0	0	1																														0	0	1	0	2
20161728	2016	3	41	1	5	4	4	3	0	0	2																														1	1	2	1	5
20161729	2016	5	63	1	5	6	2	1	0	0	1																														1	1	2	0	2
20161730	2016	1	25	1	10	2	4	1	0	1	3							7																							1	1	2	1	5
20161731	2016	3	44	1	12	7	1	1	1	1	3	1	0	0	0		0	1	3	1	3	2										7	3	4	3	3	3	2	3	3	1	0	1	0	2
20161732	2016	4	59	1	3	5	10	10	0	0	1																														1	0	1	0	2
20161733	2016	10	65	2	8	6	3	1	0	0	2																														0	0	1	0	4
20161734	2016	5	67	1	12	3	2	1	0	0	1																														1	0	1	1	5
20161735	2016	10	67	2	8	5	3	1	0	0	1																														0	1	2	0	3
20161736	2016	4	54	1	3	3	5	5	0	0	1																														1	1	2	1	5
20161737	2016	2	35	1	4	3	2	2	0	0	1																														1	1	3	0	3
20161738	2016	9	52	2	9	8	10	1	0	0	2																														0	0	1	0	2
20161739	2016	9	51	2	8	5	4	1	0	0	2																														0	0	1	0	3
20161740	2016	2	39	1	5	2	3	2	0	0	1																														1	0	1	1	5
20161741	2016	9	57	2	8	7	4	1	0	0	1																														0	1	2	0	3
20161742	2016	10	60	2	9	4			0	0	2																														0	1	2	1	5
20161743	2016	10	66	2	8	8	3	2	1	1	3	0	1	0	0		0	2	3	1	3	5										8	4	4	4	3	3	3	4	3	0	1	2	0	2
20161744	2016	2	33	1	5	3	5	2	0	0	1																														1	0	1	0	2
20161745	2016	10	66	2	8	3	5	1	0	0	1																														0	1	2	0	2
20161746	2016	6	27	2	8	2			0	0	1																														0	0	1	1	5
20161747	2016	7	33	2	3	4	3	1	0	0	1																														0	0	1	1	5
20161748	2016	5	63	1	11	2	1	10	1	1	3	0	1	0	0		0	2	3	2	1	3										8	3	3	3	3	3	3	3	3	1	0	1	1	5
20161749	2016	3	46	1	1	1	3	3	0	0	1																														1	1	2	1	5
20161750	2016	6	24	2	10	4	10	1	0	0	2																														0	1	2	1	5
20161751	2016	8	42	2	9	5	3	1	0	0	1																														0	1	2	0	2
20161752	2016	1	28	1	5	5	3	3	1	1	3	1	0	0	0		0	1	3	1	2	3										7	3	1	3	3	3	3	3	3	1	1	2	1	6
20161753	2016	8	44	2	8	4	4	1	0	0	1																														0	1	2	1	5
20161754	2016	7	39	2	8	3	3	1	0	0	2																														0	1	2	0	3
20161755	2016	9	50	2	8	4	2	1	0	0	1																														0	0	1	0	2
20161756	2016	3	44	1	3	3	4	4	0	0	1																														1	0	1	0	2
20161757	2016	4	52	1	4	3	7	5	0	0	1																														1	1	2	1	5
20161758	2016	10	63	2	6	2	2	2	0	0	1																														0	0	1	0	1
20161759	2016	7	32	2	3	3	10	1	0	0	2																														0	1	2	1	5
20161760	2016	5	61	1	5	4	2	2	0	0	1																														1	0	1	1	5
20161761	2016	5	61	1	9	3	2	1	1	1	3	0	1	0	0		0	2	2	2	5	4										6	2	3	3	3	3	2	3	3	1	1	2	1	5
20161762	2016	10	69	2	12	5	1	1	0	0	1																														0	0	1	0	2
20161763	2016	9	51	2	8	3	2	10	0	0	1																														0	0	1	0	2
20161764	2016	10	65	2	8	8	2	1	0	0	2																														0	1	2	0	2
20161765	2016	8	47	2	5	3	2	2	1	1	3	0	1	0	0		0	2	3	2	3	1										4	1	1	3	3	1	1	3	3	0	1	2	0	2
20161766	2016	7	33	2	6	3	3	2	0	1	3							7																							0	1	2	0	2
20161767	2016	3	45	1	6	3	4	4	1	1	3	0	1	0	0		0	2	2	4	3	1										8	4	5	4	3	3	3	3	3	1	1	2	1	5
20161768	2016	5	60	1	12	4	10	10	0	0	2																														1	1	3	1	6
20161769	2016	8	47	2	6	5	6	1	0	0	1																														0	0	1	0	2
20161770	2016	2	39	1	3	1	5	2	0	1	3							7																							1	1	4	1	6
20161771	2016	2	39	1	4	2	4	4	0	0	1																														1	1	2	0	3
20161772	2016	10	63	2	8	3	2	1	0	0	2																														0	1	2	0	2
20161773	2016	8	40	2	8	6	5	2	0	0	1																														0	1	2	1	5
20161774	2016	8	43	2	3	4	5	2	0	0	2																														0	0	1	0	3
20161775	2016	5	62	1	2	3	7	6	0	1	3							7																							1	1	2	1	5
20161776	2016	5	65	1	12	8	2	2	0	0	2																														1	1	3	0	2
20161777	2016	1	24	1	12	3	10	1	0	0	1																														1	1	2	1	5
20161778	2016	8	46	2	3	3	4	10	0	0	2																														0	0	1	1	5
20161779	2016	2	34	1	1	5	5	3	0	1	3							7																							1	1	2	1	5
20161780	2016	10	61	2	8	7	3	10	0	0	1																														0	0	1	0	2
20161781	2016	7	38	2	9	4	4	1	0	0	1																														0	1	2	0	3
20161782	2016	6	29	2	8	3	4	1	0	0	2																														0	1	2	1	5
20161783	2016	2	39	1	3	3	3	3	0	0	1																														1	1	2	1	5
20161784	2016	3	42	1	3	3	4	4	0	0	2																														1	0	1	0	2
20161785	2016	9	50	2	9	5			0	1	3							7																							0	1	2	0	2
20161786	2016	6	27	2	8	5	2	1	0	0	1																														0	1	2	1	5
20161787	2016	7	37	2	6	4	2	1	0	0	1																														0	0	1	1	5
20161788	2016	10	64	2	12	6	2	1	0	0	1																														0	0	1	1	5
20161789	2016	8	41	2	8	4	4	1	0	0	1																														0	0	1	0	2
20161790	2016	7	35	2	3	4	3	2	0	0	1																														0	1	2	0	2
20161791	2016	5	65	1	12	8	2	1	1	1	3	0	1	0	0		0	2	1	1	2	5										2	1	1	1	3	1	1	1	3	1	0	1	1	5
20161792	2016	5	68	1	12	3	2	2	1	1	3	1	0	0	0		0	1	1	9	7	8										8	4	4	4	4	4	3	4	3	1	1	2	1	5
20161793	2016	9	58	2	3	4	6	2	0	0	2																														0	1	2	1	5
20161794	2016	9	57	2	8	6	3	1	0	0	1																														0	1	2	0	3
20161795	2016	10	65	2	8	3	3	1	0	0	1																														0	1	2	0	3
20161796	2016	5	60	1	5	3	3	3	1	1	3	1	0	0	0		0	1	3	2	1	3										2	1	1	1	2	1	1	4	3	1	1	2	1	5
20161797	2016	5	60	1	4	2	9	9	1	1	4	0	0	1	0		0	3	2	5	4	2										7	2	3	3	3	4	3	4	4	1	0	1	0	2
20161798	2016	8	44	2	9	4	2	1	1	1	3	0	0	0	0		1	6	3	3	1	2										5	2	2	2	3	3	3	4	3	0	1	3	0	3
20161799	2016	10	65	2	8	3	3	1	0	0	1																														0	0	1	1	5
20161800	2016	6	24	2	8	5	1	1	0	0	1																														0	0	1	0	4
20161801	2016	9	58	2	8	8	6	1	0	0	2																														0	1	2	0	2
20161802	2016	10	61	2	8	3	3	2	1	1	3	0	1	0	0		0	2	2	1	4	3										3	2	2	3	3	2	2	3	2	0	0	1	0	2
20161803	2016	7	37	2	8	4	2	1	0	0	1																														0	0	1	1	5
20161804	2016	9	51	2	9	3	3	1	0	0	1																														0	0	1	0	2
20161805	2016	9	52	2	3	3	4	4	0	0	1																														0	0	1	0	2
20161806	2016	8	40	2	3	3	3	3	0	0	1																														0	1	2	1	5
20161807	2016	4	52	1	6	8	3	3	0	1	3							7																							1	0	1	0	2
20161808	2016	6	23	2	3	1	2	2	0	0	1																														0	1	2	1	5
20161809	2016	9	57	2	8	1	2	1	0	0	2																														0	0	1	0	2
20161810	2016	5	64	1	12	3	2	1	1	1	3	0	1	0	0		0	2	3	2	3	5										6	3	3	4	3	2	2	3	3	1	1	2	0	2
20161811	2016	6	24	2	9	3	3	1	1	1	4	1	0	0	0		0	1	3	1	2	3										8	5	5	5	5	5	5	5	5	0	1	3	1	5
20161812	2016	5	69	1	12	3	3	2	0	0	1																														1	1	2	0	4
20161813	2016	1	29	1	4	3	4	3	0	0	1																														1	1	2	1	5
20161814	2016	10	65	2	8	1	3	1	0	0	2																														0	0	1	0	2
20161815	2016	5	68	1	12	3			0	0	1																														1	0	1	1	5
20161816	2016	10	62	2	8	4	4	1	0	1	3							7																							0	0	1	0	2
20161817	2016	10	63	2	12	3	2	2	0	0	1																														0	0	1	0	2
20161818	2016	1	21	1	12	4			0	0	1																														1	1	2	0	2
20161819	2016	7	31	2	6	5	2	1	0	0	2																														0	1	3	1	5
20161820	2016	8	41	2	8	3	10	1	0	0	1																														0	1	2	1	5
20161821	2016	2	38	1	7	3	3	3	0	1	3							7																							1	0	1	0	4
20161822	2016	5	64	1	9	5	2	2	0	1	3							7																							1	1	2	0	2
20161823	2016	7	35	2	5	3	6	4	0	0	2																														0	1	2	1	5
20161824	2016	10	68	2	2	5	2	2	1	1	3	0	0	0	1		0	4	2	1	4	5										5	2	3	3	3	3	2	3	2	0	1	2	1	5
20161825	2016	8	41	2	8	6	4	1	0	0	1																														0	0	1	0	2
20161826	2016	3	45	1	5	2	2	1	0	0	1																														1	1	2	0	2
20161827	2016	8	44	2	8	3	4	1	0	0	2																														0	0	1	0	2
20161828	2016	2	39	1	6	3	8	4	1	1	3	1	0	0	0		0	1	1	1	2	5										5	1	3	3	3	1	1	3	3	1	1	2	1	5
20161829	2016	6	24	2	3	3	2	1	0	0	1																														0	1	2	0	2
20161830	2016	6	27	2	8	5	3	1	0	0	1																														0	1	2	1	5
20161831	2016	8	44	2	9	8	2	1	0	1	3							7																							0	0	1	1	5
20161832	2016	10	60	2	9	5	1	1	0	1	3							7																							0	1	2	1	5
20161833	2016	4	50	1	6	3			0	0	1																														1	0	1	1	5
20161834	2016	2	36	1	4	8	10	10	0	0	1																														1	0	1	1	5
20161835	2016	10	65	2	8	3	4	1	0	0	2																														0	0	1	0	1
20161836	2016	4	52	1	6	4	4	3	0	0	2																														1	1	4	1	6
20161837	2016	4	55	1	3	3	7	7	0	0	2																														1	1	2	1	5
20161838	2016	1	20	1	10	3	10	10	0	0	2																														1	1	2	1	5
20161839	2016	7	30	2	8	3	3	1	0	0	1																														0	1	2	1	6
20161840	2016	1	20	1	10	3			0	0	2																														1	1	2	1	5
20161841	2016	5	68	1	12	2	3	3	0	1	3							7																							1	0	1	1	5
20161842	2016	8	41	2	9	4	2	1	0	0	1																														0	1	2	0	2
20161843	2016	2	39	1	5	8	3	3	0	0	1																														1	1	2	0	2
20161844	2016	9	53	2	9	3	2	2	0	0	1																														0	1	2	0	2
20161845	2016	4	56	1	1	4	5	4	0	1	3							7																							1	1	2	0	2
20161846	2016	8	43	2	8	8			1	1	3	1	0	0	0		0	1	1	1	2	5										8	3	3	3	3	3	3	3	3	0	1	4	0	2
20161847	2016	3	49	1	9	3			0	0	2																														1	0	1	1	5
20161848	2016	7	39	2	11	2	3	1	0	1	3							7																							0	0	1	0	2
20161849	2016	6	27	2	8	1	3	1	0	0	1																														0	1	2	1	5
20161850	2016	10	67	2	12	3	5	2	1	1	3	0	0	1	0		0	3	2	5	4	7										5	3	2	3	3	2	1	3	3	0	1	2	0	4
20161851	2016	6	25	2	9	3	1	1	0	0	1																														0	1	2	0	3
20161852	2016	8	44	2	9	3	1	1	0	0	1																														0	0	1	0	2
20161853	2016	5	62	1	5	5	2	2	0	0	1																														1	0	1	0	2
20161854	2016	8	48	2	5	4	2	1	0	0	1																														0	0	1	0	2
20161855	2016	10	63	2	12	8	1	1	1	1	3	1	0	0	0		0	1	3	1	2	3										4	1	2	3	4	2	2	3	3	0	1	2	1	5
20161856	2016	4	56	1	1	8	3	3	0	0	1																														1	0	1	0	2
20161857	2016	8	41	2	4	3	3	3	0	0	2																														0	1	2	1	5
20161858	2016	9	55	2	3	3	10	10	0	1	3							7																							0	1	2	0	3
20161859	2016	10	65	2	6	5	2	2	0	0	2																														0	1	2	0	3
20161860	2016	1	22	1	10	8	1	1	0	1	3							7																							1	1	2	1	5
20161861	2016	5	60	1	5	2	3	2	1	1	3	0	1	0	0		0	2	3	1	3	7										8	4	4	4	4	4	4	4	3	1	1	2	0	2
20161862	2016	9	51	2	8	3	7	1	0	0	1																														0	1	3	1	5
20161863	2016	9	56	2	9	3	4	2	0	0	1																														0	0	1	1	5
20161864	2016	9	58	2	9	3	4	1	0	0	2																														0	1	2	0	3
20161865	2016	9	55	2	8	2	5	1	0	0	1																														0	1	3	1	5
20161866	2016	10	64	2	8	4	2	1	0	0	1																														0	1	2	0	2
20161867	2016	6	27	2	9	5			0	0	2																														0	0	1	1	5
20161868	2016	2	39	1	12	8	1	1	0	1	3							7																							1	1	2	0	2
20161869	2016	2	38	1	4	5	4	4	1	1	3	0	1	0	0		0	2	1	1	2	5										5	2	2	3	3	4	2	3	3	1	0	1	0	2
20161870	2016	9	52	2	8	8	2	1	0	0	2																														0	0	1	0	2
20161871	2016	10	67	2	12	4	1	1	1	1	3	0	0	0	1		0	4	2	4	1	3										6	3	4	4	2	1	3	4	4	0	1	2	1	5
20161872	2016	3	47	1	5	3	3	3	0	0	1																														1	0	1	0	3
20161873	2016	10	63	2	8	3	2	10	0	0	1																														0	0	1	0	2
20161874	2016	5	66	1	5	3	8	6	1	1	3	1	0	0	0		0	1	3	1	5	3										8	3	4	3	4	4	3	4	4	1	1	3	1	5
20161875	2016	5	61	1	12	3	1	1	0	0	1																														1	0	1	0	2
20161876	2016	9	57	2	9	5	4	1	0	0	1																														0	1	2	1	5
20161877	2016	6	20	2	10	1	3	10	0	0	2																														0	1	2	1	5
20161878	2016	3	46	1	5	6	3	3	0	0	1																														1	1	2	1	5
20161879	2016	10	61	2	8	3	2	1	0	0	1																														0	1	2	1	5
20161880	2016	10	60	2	9	4	5	1	0	0	1																														0	0	1	1	5
20161881	2016	10	68	2	12	5	4	2	0	0	2																														0	0	1	0	2
20161882	2016	10	66	2	12	4	3	2	0	0	2																														0	1	2	0	3
20161883	2016	10	60	2	6	3	10	10	0	1	3							7																							0	0	1	0	2
20161884	2016	10	66	2	8	5	2	1	0	0	2																														0	1	2	0	2
20161885	2016	7	35	2	3	5	6	2	0	0	1																														0	0	1	1	5
20161886	2016	3	42	1	6	4	3	3	0	1	3							7																							1	1	2	0	2
20161887	2016	5	66	1	9	5			0	0	1																														1	0	1	0	2
20161888	2016	5	68	1	6	8	9	10	1	1	3	0	0	0	1		0	4	2	1	2	4										3	1	1	2	4	2	2	4	4	1	1	3	1	6
20161889	2016	5	60	1	5	3	10	10	0	0	1																														1	1	2	1	5
20161890	2016	1	24	1	1	6	2	2	0	0	1																														1	1	2	0	2
20161891	2016	2	39	1	5	6	2	2	1	1	3	1	0	0	0		0	1	2	4	1	7										7	3	3	3	3	3	2	3	3	1	1	2	1	6
20161892	2016	8	43	2	3	3	10	3	0	0	1																														0	1	2	1	5
20161893	2016	8	45	2	4	4	5	3	0	0	2																														0	1	2	0	2
20161894	2016	10	63	2	6	5	1	1	0	0	1																														0	0	1	0	2
20161895	2016	4	58	1	3	5	5	4	0	0	2																														1	1	2	0	2
20161896	2016	10	61	2	8	3			0	0	2																														0	0	1	0	3
20161897	2016	8	40	2	9	3	2	1	1	1	3	0	1	0	0		0	2	1	2	1	5										7	3	3	3	3	3	2	3	3	0	1	2	0	2
20161898	2016	9	59	2	8	3	10	1	0	0	2																														0	0	1	1	5
20161899	2016	1	24	1	9	2	4	1	0	0	2																														1	0	1	0	2
20161900	2016	3	49	1	1	4	3	2	1	1	4	0	0	0	1		0	4	3	2	1	3										8	4	4	5	5	3	4	5	5	1	1	3	1	5
20161901	2016	6	22	2	4	3	1	1	0	0	2																														0	1	2	0	2
20161902	2016	7	30	2	8	3	2	1	0	0	2																														0	1	3	0	3
20161903	2016	6	28	2	12	3	4	2	1	1	3	1	0	0	0		0	1	1	2	5	1										2	1	1	1	1	1	1	3	3	0	0	1	1	5
20161904	2016	9	55	2	8	3	6	1	1	1	3	0	0	0	1		0	4	2	1	4	2										7	2	3	4	4	3	3	4	3	0	1	2	0	3
20161905	2016	5	60	1	5	5	3	2	0	0	2																														1	0	1	0	2
20161906	2016	7	30	2	5	3	3	3	0	0	1																														0	1	2	0	4
20161907	2016	10	64	2	12	1	1	1	0	0	1																														0	0	1	0	2
20161908	2016	1	22	1	10	3	6	1	0	0	2																														1	1	2	1	5
20161909	2016	10	63	2	9	3	3	1	0	0	1																														0	0	1	0	2
20161910	2016	10	61	2	8	3	10	10	0	0	2																														0	0	1	0	2
20161911	2016	4	52	1	11	5	4	4	1	1	3	0	1	0	0		0	2	3	1	2	3										8	3	3	3	3	3	3	3	3	1	1	2	1	6
20161912	2016	4	52	1	5	3	10	2	0	0	2																														1	1	2	0	2
20161913	2016	4	59	1	1	8	6	4	1	1	3	0	1	0	0		0	2	3	7	1	3										4	2	2	3	1	3	1	4	3	1	1	2	1	5
20161914	2016	4	54	1	3	4	2	2	0	0	1																														1	0	1	0	2
20161915	2016	8	42	2	1	6	3	3	0	0	1																														0	1	2	1	5
20161916	2016	9	56	2	8	5	3	10	0	0	1																														0	0	1	0	2
20161917	2016	5	67	1	12	6	10	10	0	0	2																														1	1	2	1	5
20161918	2016	2	37	1	4	4	3	3	0	1	3							7																							1	1	4	1	5
20161919	2016	1	22	1	10	6	1	1	1	1	5	0	0	0	1		0	4	3	1	3	2										6	1	3	4	5	2	4	5	5	1	1	4	1	5
20161920	2016	8	48	2	12	4	10	2	1	1	3	0	0	0	1		0	4	2	5	4	2										2	1	1	1	1	1	1	3	3	0	0	1	0	2
20161921	2016	2	31	1	3	2	3	3	1	1	3	0	1	0	0		0	2	2	1	4	3										4	3	2	5	4	1	1	5	1	1	1	2	0	2
20161922	2016	8	43	2	8	5	3	1	0	0	1																														0	1	3	1	5
20161923	2016	9	58	2	8	6	1	1	0	0	1																														0	1	2	1	5
20161924	2016	4	57	1	6	4	2	2	0	0	1																														1	0	1	0	3
20161925	2016	1	21	1	10	4	3	1	0	0	1																														1	1	2	1	5
20161926	2016	6	26	2	9	4		1	0	0	1																														0	1	3	1	5
20161927	2016	2	33	1	4	3	2	2	0	0	2																														1	1	2	1	5
20161928	2016	1	22	1	10	4	4	1	0	0	2																														1	0	1	1	5
20161929	2016	3	48	1	6	4	4	4	0	0	2																														1	1	2	1	5
20161930	2016	3	46	1	4	3	3	3	0	1	3							7																							1	1	2	0	3
20161931	2016	8	44	2	9	1			0	0	2																														0	1	2	0	7
20161932	2016	2	35	1	10	3	5	1	0	0	2																														1	0	1	1	5
20161933	2016	5	60	1	6	3	8	7	1	1	3	0	1	0	0		0	2	2	4	5	2										7	3	3	3	4	3	2	3	3	1	1	2	1	5
20161934	2016	1	28	1	6	8	4	2	1	1	4	1	0	0	0		0	1	3	1	5	3										8	4	4	4	4	4	4	4	4	1	1	3	1	5
20161935	2016	2	30	1	12	4	10	10	0	0	2																														1	0	1	0	1
20161936	2016	3	45	1	5	3	4	4	0	0	1																														1	0	1	0	3
20161937	2016	1	25	1	10	8	2	1	0	0	2																														1	1	2	1	5
20161938	2016	6	25	2	12	3	10	1	0	0	1																														0	0	1	0	1
20161939	2016	4	55	1	1	2	8	5	0	1	3							7																							1	1	2	1	5
20161940	2016	9	53	2	5	3	4	1	0	0	1																														0	1	2	0	2
20161941	2016	8	47	2	9	3	4	1	0	0	2																														0	1	2	1	5
20161942	2016	6	23	2	10	3	7	1	1	1	4	0	1	0	0		0	2	2	1	4	5										8	4	4	4	5	4	4	5	5	0	1	3	1	5
20161943	2016	3	43	1	6	5	10	10	0	0	2																														1	0	1	0	2
20161944	2016	1	25	1	3	3	2	2	0	0	1																														1	1	2	1	5
20161945	2016	1	24	1	9	8	10	1	0	0	2																														1	0	1	1	5
20161946	2016	10	60	2	7	3	3	3	0	0	1																														0	1	2	1	5
20161947	2016	2	36	1	6	4	4	3	1	1	4	0	1	0	0		0	2	1	2	5	1										8	4	4	5	4	4	4	4	4	1	1	3	1	5
20161948	2016	5	69	1	12	2	2	1	1	1	3	0	1	0	0		0	2	3	1	2	3										0	2	2	2	2	2	2	2	2	1	0	1	0	2
20161949	2016	6	22	2	9	3	5	1	1	1	3	0	1	0	0		0	2	3	1	2	3										1	1	1	5	1	1	1	1	1	0	1	2	0	2
20161950	2016	1	26	1	3	8	3	2	1	1	3	0	0	0	1		0	4	3	3	5	2										3	1	1	4	1	1	1	4	4	1	1	3	1	5
20161951	2016	7	38	2	8	7	2	1	0	0	1																														0	0	1	0	2
20161952	2016	1	24	1	9	5	2	2	0	0	1																														1	1	2	1	5
20161953	2016	4	59	1	3	3	4	3	0	0	2																														1	0	1	0	2
20161954	2016	10	69	2	6	6	2	1	0	0	1																														0	0	1	0	2
20161955	2016	4	59	1	7	4	3	3	0	0	2																														1	0	1	0	2
20161956	2016	4	52	1	4	6	3	3	0	0	1																														1	0	1	0	2
20161957	2016	8	45	2	8	3	5	1	0	0	2																														0	1	2	0	3
20161958	2016	8	41	2	9	4			0	0	2																														0	1	2	1	5
20161959	2016	1	29	1	4	3	2	2	0	0	2																														1	1	2	1	5
20161960	2016	3	43	1	6	2	10	1	0	0	1																														1	1	2	0	2
20161961	2016	8	45	2	8	4	2	1	0	0	1																														0	0	1	0	2
20161962	2016	6	22	2	10	3	3	1	0	1	3							7																							0	0	1	0	4
20161963	2016	8	43	2	12	3	2	2	0	0	1																														0	1	2	1	5
20161964	2016	7	35	2	8	2	4	1	1	1	3	1	0	0	0		0	1	3	1	3	2										8	3	4	4	4	4	4	4	4	0	0	1	1	5
20161965	2016	1	27	1	5	3	3	3	0	0	2																														1	1	2	1	5
20161966	2016	9	51	2	8	5	3	1	0	0	1																														0	0	1	0	2
20161967	2016	10	62	2	8	5	5	10	0	0	1																														0	1	2	0	3
20161968	2016	6	27	2	8	1	3	1	0	0	1																														0	1	2	0	3
20161969	2016	3	47	1	3	4	3	3	0	0	1																														1	0	1	0	4
20161970	2016	10	69	2	8	2	3	1	0	0	1																														0	0	1	0	2
20161971	2016	8	45	2	9	8	4	1	0	0	1																														0	1	2	0	2
20161972	2016	1	28	1	3	1	2	2	0	0	2																														1	1	2	0	3
20161973	2016	1	26	1	4	1	3	3	0	0	2																														1	1	2	0	3
20161974	2016	3	40	1	5	5	4	2	0	0	1																														1	1	2	1	5
20161975	2016	3	42	1	1	5	6	4	1	1	3	1	0	0	0		0	1	2	1	5	4										7	3	3	3	3	3	2	3	3	1	0	1	1	5
20161976	2016	9	57	2	8	2	3	1	0	0	2																														0	1	2	1	5
20161977	2016	7	36	2	9	8	2	1	0	0	1																														0	1	2	0	2
20161978	2016	3	48	1	5	3	3	2	0	0	2																														1	0	1	0	2
20161979	2016	8	40	2	9	5	3	1	0	0	1																														0	0	1	0	3
20161980	2016	10	60	2	12	1	3	1	0	0	1																														0	1	2	1	5
20161981	2016	9	51	2	9	3	3	1	0	0	1																														0	1	2	0	2
20161982	2016	6	24	2	12	3			0	1	3							7																							0	1	2	1	5
20161983	2016	2	35	1	7	3	10	10	0	0	2																														1	0	1	1	6
20161984	2016	9	57	2	8	5	1	1	0	0	2																														0	0	1	0	2
20161985	2016	4	53	1	6	4	2	2	1	1	3	0	0	1	0		0	3	3	5	2	3										7	1	3	3	3	3	3	3	3	1	1	2	0	2
20161986	2016	1	28	1	5	3	10	2	0	1	3							7																							1	1	2	1	5
20161987	2016	2	39	1	5	3	10	10	1	1	3	0	0	0	1		0	4	2	2	4	5										7	3	3	3	3	3	2	3	3	1	0	1	1	5
20161988	2016	6	21	2	10	3	10	10	1	1	3	0	1	0	0		0	2	3	1	3	2										7	3	4	3	3	4	2	4	4	0	1	2	0	2
20161989	2016	2	30	1	12	4	3	2	0	0	1																														1	1	2	0	2
20161990	2016	7	37	2	3	3	3	3	1	1	3	0	0	0	0		1	6	1	8	1	7										7	2	4	4	4	4	4	4	4	0	1	2	1	5
20161991	2016	1	25	1	4	5	2	2	0	0	2																														1	0	1	0	3
20161992	2016	4	54	1	4	3	5	4	1	1	4	1	0	0	0		0	1	3	2	1	3										2	1	1	4	4	1	1	1	1	1	1	2	0	4
20161993	2016	8	42	2	3	8	3	3	1	1	3	0	0	0	1		0	4	1	2	8	5										8	4	4	4	4	3	3	4	3	0	1	2	1	5
20161994	2016	2	39	1	9	1	1	1	1	1	3	0	0	0	1		0	4	2	2	1	4										7	3	3	3	3	2	3	3	3	1	0	1	0	1
20161995	2016	2	31	1	3	4	3	3	1	1	3	0	1	0	0		0	2	1	1	2	8										4	2	2	3	3	2	2	3	3	1	1	2	1	5
20161996	2016	1	28	1	11	5	2	1	0	0	1																														1	0	1	0	2
20161997	2016	9	54	2	9	5	10	1	0	0	1																														0	0	1	0	2
20161998	2016	4	58	1	5	4	7	6	1	1	3	1	0	0	0		0	1	3	3	2	1										5	2	3	3	3	2	2	3	3	1	1	2	1	5
20161999	2016	3	40	1	4	4	6	4	1	1	3	1	0	0	0		0	1	3	1	3	5										4	1	1	3	3	1	1	3	3	1	0	1	0	3
[truncated: 3,884 more rows]
[truncated: 22 more columns]
